# Supplementary material for: Transcriptomic profiling of taproot growth and sucrose accumulation in sugar beet (Beta vulgaris L.) at different developmental stages
Source: PLoS One. 2017 Apr 13;12(4):e0175454. doi: 10.1371/journal.pone.0175454 (PMC5391080; doi:10.1371/journal.pone.0175454)
Supplement: S1 Table — (XLS) [file pone.0175454.s001.xls]

## Sheet: Sheet1
S1 Table. GO enrichment analyses of DEGs.
		Gene Ontology term	Cluster frequency	Genome frequency	Corrected P-value
E-37-vs-E-59	cellular component	extracellular region	65 out of 1378 genes, 4.7%	211 out of 9725 genes, 2.2%	3.59e-08
		external encapsulating structure	94 out of 1378 genes, 6.8%	415 out of 9725 genes, 4.3%	0.00016
	molecular function	catalytic activity	1288 out of 1760 genes, 73.2%	7726 out of 11364 genes, 68.0%	5.4e-05
		oxidoreductase activity	284 out of 1760 genes, 16.1%	1408 out of 11364 genes, 12.4%	0.0001
		oxidoreductase activity, acting on diphenols and related substances as donors	19 out of 1760 genes, 1.1%	37 out of 11364 genes, 0.3%	0.00013
		oxidoreductase activity, acting on diphenols and related substances as donors, oxygen as acceptor	16 out of 1760 genes, 0.9%	34 out of 11364 genes, 0.3%	0.00484
		transition metal ion binding	205 out of 1760 genes, 11.6%	1017 out of 11364 genes, 8.9%	0.00609
		iron ion binding	59 out of 1760 genes, 3.4%	230 out of 11364 genes, 2.0%	0.01373
	biological process	lignin metabolic process	10 out of 1457 genes, 0.7%	17 out of 9536 genes, 0.2%	0.03542
		phenylpropanoid metabolic process	30 out of 1457 genes, 2.1%	96 out of 9536 genes, 1.0%	0.0447
E-59-vs-E-82	cellular component	external encapsulating structure	130 out of 1630 genes, 8.0%	415 out of 9725 genes, 4.3%	8.02e-12
		cell periphery	143 out of 1630 genes, 8.8%	500 out of 9725 genes, 5.1%	1.1e-09
		cell wall	71 out of 1630 genes, 4.4%	199 out of 9725 genes, 2.0%	8.22e-09
		extracellular region	64 out of 1630 genes, 3.9%	211 out of 9725 genes, 2.2%	8.39e-05
		chromatin	25 out of 1630 genes, 1.5%	55 out of 9725 genes, 0.6%	8.49e-05
		membrane	554 out of 1630 genes, 34.0%	2823 out of 9725 genes, 29.0%	0.00014
		chromosomal part	36 out of 1630 genes, 2.2%	101 out of 9725 genes, 1.0%	0.00045
		chromosome	43 out of 1630 genes, 2.6%	136 out of 9725 genes, 1.4%	0.00186
		photosystem I	7 out of 1630 genes, 0.4%	8 out of 9725 genes, 0.1%	0.00354
		intrinsic to membrane	204 out of 1630 genes, 12.5%	958 out of 9725 genes, 9.9%	0.00986
		microtubule cytoskeleton	34 out of 1630 genes, 2.1%	106 out of 9725 genes, 1.1%	0.01054
		cytoskeleton	43 out of 1630 genes, 2.6%	147 out of 9725 genes, 1.5%	0.0147
		external encapsulating structure part	6 out of 1630 genes, 0.4%	7 out of 9725 genes, 0.1%	0.0186
		non-membrane-bounded organelle	108 out of 1630 genes, 6.6%	465 out of 9725 genes, 4.8%	0.02086
		intracellular non-membrane-bounded organelle	108 out of 1630 genes, 6.6%	465 out of 9725 genes, 4.8%	0.02086
	molecular function	motor activity	27 out of 2013 genes, 1.3%	50 out of 11364 genes, 0.4%	2.51e-06
		catalytic activity	1473 out of 2013 genes, 73.2%	7726 out of 11364 genes, 68.0%	5.59e-06
		hydrolase activity, acting on glycosyl bonds	108 out of 2013 genes, 5.4%	379 out of 11364 genes, 3.3%	3.57e-05
		kinase activity	262 out of 2013 genes, 13.0%	1127 out of 11364 genes, 9.9%	0.00015
		transferase activity, transferring phosphorus-containing groups	323 out of 2013 genes, 16.0%	1480 out of 11364 genes, 13.0%	0.00303
		hydrolase activity, hydrolyzing O-glycosyl compounds	71 out of 2013 genes, 3.5%	251 out of 11364 genes, 2.2%	0.0073
		transferase activity, transferring glycosyl groups	102 out of 2013 genes, 5.1%	403 out of 11364 genes, 3.5%	0.0233
		transferase activity	571 out of 2013 genes, 28.4%	2839 out of 11364 genes, 25.0%	0.02697
		phosphotransferase activity, alcohol group as acceptor	187 out of 2013 genes, 9.3%	827 out of 11364 genes, 7.3%	0.04286
	biological process	protein-DNA complex subunit organization	25 out of 1695 genes, 1.5%	51 out of 9536 genes, 0.5%	0.00027
		enzyme linked receptor protein signaling pathway	24 out of 1695 genes, 1.4%	48 out of 9536 genes, 0.5%	0.00029
		nucleosome organization	24 out of 1695 genes, 1.4%	49 out of 9536 genes, 0.5%	0.00047
		microtubule-based process	27 out of 1695 genes, 1.6%	64 out of 9536 genes, 0.7%	0.00372
		cytoskeleton organization	27 out of 1695 genes, 1.6%	70 out of 9536 genes, 0.7%	0.02666
E-82-vs-E-113	cellular component	cell periphery	69 out of 852 genes, 8.1%	500 out of 9725 genes, 5.1%	0.00899
		cell wall	34 out of 852 genes, 4.0%	199 out of 9725 genes, 2.0%	0.01203
		external encapsulating structure	58 out of 852 genes, 6.8%	415 out of 9725 genes, 4.3%	0.02367
	molecular function	catalytic activity	811 out of 1088 genes, 74.5%	7726 out of 11364 genes, 68.0%	0.00011
		hydrolase activity, acting on glycosyl bonds	63 out of 1088 genes, 5.8%	379 out of 11364 genes, 3.3%	0.00237
		transferase activity	324 out of 1088 genes, 29.8%	2839 out of 11364 genes, 25.0%	0.02504
E-113-vs-E-134	cellular component	chromatin	14 out of 675 genes, 2.1%	55 out of 9725 genes, 0.6%	0.00141
		extracellular region	30 out of 675 genes, 4.4%	211 out of 9725 genes, 2.2%	0.01146
		external encapsulating structure	48 out of 675 genes, 7.1%	415 out of 9725 genes, 4.3%	0.02646
		cell periphery	55 out of 675 genes, 8.1%	500 out of 9725 genes, 5.1%	0.03518
	biological process	nucleosome organization	14 out of 758 genes, 1.8%	49 out of 9536 genes, 0.5%	0.00947
		protein-DNA complex subunit organization	14 out of 758 genes, 1.8%	51 out of 9536 genes, 0.5%	0.01562
Z-37-vs-Z-59	cellular component	extracellular region	55 out of 1457 genes, 3.8%	211 out of 9725 genes, 2.2%	0.00209
		cell wall	49 out of 1457 genes, 3.4%	199 out of 9725 genes, 2.0%	0.02729
		external encapsulating structure	88 out of 1457 genes, 6.0%	415 out of 9725 genes, 4.3%	0.04089
	molecular function	iron ion binding	77 out of 1924 genes, 4.0%	230 out of 11364 genes, 2.0%	1.84e-07
		antioxidant activity	43 out of 1924 genes, 2.2%	110 out of 11364 genes, 1.0%	8.15e-06
		catalytic activity	1393 out of 1924 genes, 72.4%	7726 out of 11364 genes, 68.0%	0.00083
		oxidoreductase activity	298 out of 1924 genes, 15.5%	1408 out of 11364 genes, 12.4%	0.00205
		oxidoreductase activity, acting on diphenols and related substances as donors	18 out of 1924 genes, 0.9%	37 out of 11364 genes, 0.3%	0.00282
	biological process	lignin metabolic process	12 out of 1554 genes, 0.8%	17 out of 9536 genes, 0.2%	0.00076
Z-59-vs-Z-82	cellular component	external encapsulating structure	107 out of 1394 genes, 7.7%	415 out of 9725 genes, 4.3%	3.42e-08
		cell wall	62 out of 1394 genes, 4.4%	199 out of 9725 genes, 2.0%	1e-07
		cell periphery	119 out of 1394 genes, 8.5%	500 out of 9725 genes, 5.1%	6.47e-07
		chromatin	26 out of 1394 genes, 1.9%	55 out of 9725 genes, 0.6%	6.69e-07
		chromosome	43 out of 1394 genes, 3.1%	136 out of 9725 genes, 1.4%	2.56e-05
		chromosomal part	35 out of 1394 genes, 2.5%	101 out of 9725 genes, 1.0%	2.96e-05
		microtubule cytoskeleton	35 out of 1394 genes, 2.5%	106 out of 9725 genes, 1.1%	0.00011
		non-membrane-bounded organelle	104 out of 1394 genes, 7.5%	465 out of 9725 genes, 4.8%	0.00016
		intracellular non-membrane-bounded organelle	104 out of 1394 genes, 7.5%	465 out of 9725 genes, 4.8%	0.00016
		cytoskeleton	41 out of 1394 genes, 2.9%	147 out of 9725 genes, 1.5%	0.0017
		extracellular region	53 out of 1394 genes, 3.8%	211 out of 9725 genes, 2.2%	0.00274
		integral to membrane	16 out of 1394 genes, 1.1%	44 out of 9725 genes, 0.5%	0.03087
	molecular function	motor activity	23 out of 1782 genes, 1.3%	50 out of 11364 genes, 0.4%	0.00013
		oxidoreductase activity, acting on diphenols and related substances as donors	18 out of 1782 genes, 1.0%	37 out of 11364 genes, 0.3%	0.00088
		oxidoreductase activity, acting on diphenols and related substances as donors, oxygen as acceptor	17 out of 1782 genes, 1.0%	34 out of 11364 genes, 0.3%	0.00103
		catalytic activity	1283 out of 1782 genes, 72.0%	7726 out of 11364 genes, 68.0%	0.0124
		kinase activity	222 out of 1782 genes, 12.5%	1127 out of 11364 genes, 9.9%	0.02753
	biological process	protein-DNA complex subunit organization	27 out of 1437 genes, 1.9%	51 out of 9536 genes, 0.5%	2.3e-07
		nucleosome organization	26 out of 1437 genes, 1.8%	49 out of 9536 genes, 0.5%	4.62e-07
		enzyme linked receptor protein signaling pathway	22 out of 1437 genes, 1.5%	48 out of 9536 genes, 0.5%	0.00028
		microtubule-based process	25 out of 1437 genes, 1.7%	64 out of 9536 genes, 0.7%	0.00185
Z-82-vs-Z-113	cellular component	photosystem I	7 out of 842 genes, 0.8%	8 out of 9725 genes, 0.1%	2.69e-05
		thylakoid part	30 out of 842 genes, 3.6%	128 out of 9725 genes, 1.3%	3.28e-05
		photosystem	21 out of 842 genes, 2.5%	72 out of 9725 genes, 0.7%	4.19e-05
		photosynthetic membrane	23 out of 842 genes, 2.7%	92 out of 9725 genes, 0.9%	0.00023
		extracellular region	36 out of 842 genes, 4.3%	211 out of 9725 genes, 2.2%	0.00576
		cell wall	32 out of 842 genes, 3.8%	199 out of 9725 genes, 2.0%	0.04431
Z-113-vs-Z-134	cellular component	cell periphery	70 out of 900 genes, 7.8%	500 out of 9725 genes, 5.1%	0.02816
	molecular function	response to stimulus	294 out of 934 genes, 31.5%	2448 out of 9536 genes, 25.7%	0.00989
Z-37-vs-E-37	cellular component	extracellular region	33 out of 723 genes, 4.6%	211 out of 9725 genes, 2.2%	0.00345
	molecular function	catalytic activity	781 out of 1044 genes, 74.8%	7726 out of 11364 genes, 68.0%	6.76e-05
	biological process	immune effector process	7 out of 805 genes, 0.9%	14 out of 9536 genes, 0.1%	0.03401
Z-59-vs-E-59	-	-	-	-	-
Z-82-vs-E-82	cellular component	photosystem I	7 out of 1007 genes, 0.7%	8 out of 9725 genes, 0.1%	0.0001
		external encapsulating structure	72 out of 1007 genes, 7.1%	415 out of 9725 genes, 4.3%	0.00068
		photosystem	21 out of 1007 genes, 2.1%	72 out of 9725 genes, 0.7%	0.00082
		chloroplast part	69 out of 1007 genes, 6.9%	398 out of 9725 genes, 4.1%	0.00109
		cell wall	41 out of 1007 genes, 4.1%	199 out of 9725 genes, 2.0%	0.00127
		photosynthetic membrane	24 out of 1007 genes, 2.4%	92 out of 9725 genes, 0.9%	0.00156
		chloroplast	70 out of 1007 genes, 7.0%	411 out of 9725 genes, 4.2%	0.00175
		extracellular region	42 out of 1007 genes, 4.2%	211 out of 9725 genes, 2.2%	0.0024
		chloroplast stroma	15 out of 1007 genes, 1.5%	45 out of 9725 genes, 0.5%	0.00289
		chloroplast thylakoid	57 out of 1007 genes, 5.7%	333 out of 9725 genes, 3.4%	0.00933
		plastid thylakoid	58 out of 1007 genes, 5.8%	348 out of 9725 genes, 3.6%	0.01717
		organelle subcompartment	58 out of 1007 genes, 5.8%	348 out of 9725 genes, 3.6%	0.01717
		thylakoid part	27 out of 1007 genes, 2.7%	128 out of 9725 genes, 1.3%	0.02573
		thylakoid	62 out of 1007 genes, 6.2%	389 out of 9725 genes, 4.0%	0.03668
	molecular function	oxidoreductase activity, acting on diphenols and related substances as donors	16 out of 1341 genes, 1.2%	37 out of 11364 genes, 0.3%	0.00045
		oxidoreductase activity, acting on diphenols and related substances as donors, oxygen as acceptor	15 out of 1341 genes, 1.1%	34 out of 11364 genes, 0.3%	0.00071
		catalytic activity	973 out of 1341 genes, 72.6%	7726 out of 11364 genes, 68.0%	0.01966
		oxidoreductase activity	209 out of 1341 genes, 15.6%	1408 out of 11364 genes, 12.4%	0.04218
Z-113-vs-E-113	cellular component	cell periphery	78 out of 981 genes, 8.0%	500 out of 9725 genes, 5.1%	0.00628
		external encapsulating structure	67 out of 981 genes, 6.8%	415 out of 9725 genes, 4.3%	0.00744
		cell wall	38 out of 981 genes, 3.9%	199 out of 9725 genes, 2.0%	0.00962
Z-134-vs-E-134	cellular component	chromatin	19 out of 836 genes, 2.3%	55 out of 9725 genes, 0.6%	7.96e-06
		external encapsulating structure	65 out of 836 genes, 7.8%	415 out of 9725 genes, 4.3%	0.00013
		cell periphery	73 out of 836 genes, 8.7%	500 out of 9725 genes, 5.1%	0.00044
		chromosome	28 out of 836 genes, 3.3%	136 out of 9725 genes, 1.4%	0.00123
		chromosomal part	22 out of 836 genes, 2.6%	101 out of 9725 genes, 1.0%	0.00437
	molecular function	hydrolase activity, acting on glycosyl bonds	65 out of 1112 genes, 5.8%	379 out of 11364 genes, 3.3%	0.00124
		RNA ligase activity	4 out of 1112 genes, 0.4%	4 out of 11364 genes, 0.0%	0.026
	biological process	nucleosome organization	19 out of 911 genes, 2.1%	49 out of 9536 genes, 0.5%	2.45e-05
		protein-DNA complex subunit organization	19 out of 911 genes, 2.1%	51 out of 9536 genes, 0.5%	5.24e-05
