# Supplementary material for: Transcriptomic profiling of taproot growth and sucrose accumulation in sugar beet (Beta vulgaris L.) at different developmental stages
Source: PLoS One. 2017 Apr 13;12(4):e0175454. doi: 10.1371/journal.pone.0175454 (PMC5391080; doi:10.1371/journal.pone.0175454)
Supplement: S2 Table — (XLS) [file pone.0175454.s002.xls]

## Sheet: Sheet1
S2 Table. KEGG pathway enrichment analyses of DEGs.
	Pathway	DEGs with pathway annotation	All genes with pathway annotation	Q value
E-37-vs-E-59	Biosynthesis of secondary metabolites	389 out of 2185, 17.8%	1817 out of 14196, 12.8%	1.91542e-11
	Ascorbate and aldarate metabolism	39 out of 2185, 1.78%	107 out of 14196, 0.75%	4.43812e-06
	Phenylpropanoid biosynthesis	86 out of 2185, 3.94%	333 out of 14196, 2.35%	1.85632e-05
	Glutathione metabolism	37 out of 2185, 1.69%	116 out of 14196, 0.82%	0.000194209
	Plant-pathogen interaction	203 out of 2185, 9.29%	1012 out of 14196, 7.13%	0.000534084
	Metabolic pathways	583 out of 2185, 26.68%	3312 out of 14196, 23.33%	0.000805967
	Isoquinoline alkaloid biosynthesis	19 out of 2185, 0.87%	50 out of 14196, 0.35%	0.00147147
	Flavonoid biosynthesis	52 out of 2185, 2.38%	208 out of 14196, 1.47%	0.00282228
	Benzoxazinoid biosynthesis	17 out of 2185, 0.78%	45 out of 14196, 0.32%	0.00282228
	Phenylalanine metabolism	44 out of 2185, 2.01%	169 out of 14196, 1.19%	0.00282228
	Tryptophan metabolism	28 out of 2185, 1.28%	97 out of 14196, 0.68%	0.00592698
	Glucosinolate biosynthesis	19 out of 2185, 0.87%	58 out of 14196, 0.41%	0.0074315
	Zeatin biosynthesis	36 out of 2185, 1.65%	138 out of 14196, 0.97%	0.0074315
	Stilbenoid, diarylheptanoid and gingerol biosynthesis	44 out of 2185, 2.01%	181 out of 14196, 1.28%	0.00968166
	Brassinosteroid biosynthesis	14 out of 2185, 0.64%	42 out of 14196, 0.3%	0.0240664
	Flavone and flavonol biosynthesis	27 out of 2185, 1.24%	103 out of 14196, 0.73%	0.0240664
	Carotenoid biosynthesis	36 out of 2185, 1.65%	154 out of 14196, 1.08%	0.0424945
E-59-vs-E-82	Plant-pathogen interaction	241 out of 2419, 9.96%	1012 out of 14196, 7.13%	8.69835e-07
	Ascorbate and aldarate metabolism	42 out of 2419, 1.74%	107 out of 14196, 0.75%	2.26925e-06
	Starch and sucrose metabolism	90 out of 2419, 3.72%	329 out of 14196, 2.32%	6.05523e-05
	Plant hormone signal transduction	170 out of 2419, 7.03%	739 out of 14196, 5.21%	0.000366101
	Photosynthesis - antenna proteins	11 out of 2419, 0.45%	18 out of 14196, 0.13%	0.00082424
	Galactose metabolism	31 out of 2419, 1.28%	91 out of 14196, 0.64%	0.00123073
	Amino sugar and nucleotide sugar metabolism	45 out of 2419, 1.86%	152 out of 14196, 1.07%	0.00144588
	Glycosphingolipid biosynthesis - ganglio series	11 out of 2419, 0.45%	22 out of 14196, 0.15%	0.00585431
	Phenylpropanoid biosynthesis	79 out of 2419, 3.27%	333 out of 14196, 2.35%	0.0136866
	DNA replication	28 out of 2419, 1.16%	94 out of 14196, 0.66%	0.0187924
	Phenylalanine metabolism	44 out of 2419, 1.82%	169 out of 14196, 1.19%	0.02198
	Glycosaminoglycan degradation	13 out of 2419, 0.54%	34 out of 14196, 0.24%	0.0267093
	Glutathione metabolism	32 out of 2419, 1.32%	116 out of 14196, 0.82%	0.0276738
	Biosynthesis of secondary metabolites	350 out of 2419, 14.47%	1817 out of 14196, 12.8%	0.0343811
	Pentose and glucuronate interconversions	41 out of 2419, 1.69%	161 out of 14196, 1.13%	0.0343811
	Cyanoamino acid metabolism	27 out of 2419, 1.12%	96 out of 14196, 0.68%	0.0343811
E-82-vs-E-113	Plant-pathogen interaction	136 out of 1328, 10.24%	1012 out of 14196, 7.13%	0.000784161
	Galactose metabolism	21 out of 1328, 1.58%	91 out of 14196, 0.64%	0.00458346
	Phenylpropanoid biosynthesis	52 out of 1328, 3.92%	333 out of 14196, 2.35%	0.00523443
	Biosynthesis of secondary metabolites	213 out of 1328, 16.04%	1817 out of 14196, 12.8%	0.00523443
	Tryptophan metabolism	19 out of 1328, 1.43%	97 out of 14196, 0.68%	0.0343457
	Starch and sucrose metabolism	47 out of 1328, 3.54%	329 out of 14196, 2.32%	0.0431348
E-113-vs-E-134	Plant-pathogen interaction	148 out of 1178, 12.56%	1012 out of 14196, 7.13%	2.59221e-10
	Plant hormone signal transduction	98 out of 1178, 8.32%	739 out of 14196, 5.21%	0.000100861
	Starch and sucrose metabolism	44 out of 1178, 3.74%	329 out of 14196, 2.32%	0.0402086
Z-37-vs-Z-59	Biosynthesis of secondary metabolites	398 out of 2371, 16.79%	1817 out of 14196, 12.8%	4.96073e-08
	Plant-pathogen interaction	241 out of 2371, 10.16%	1012 out of 14196, 7.13%	6.63325e-08
	Phenylpropanoid biosynthesis	93 out of 2371, 3.92%	333 out of 14196, 2.35%	5.8973e-06
	Metabolic pathways	647 out of 2371, 27.29%	3312 out of 14196, 23.33%	1.49167e-05
	Phenylalanine metabolism	51 out of 2371, 2.15%	169 out of 14196, 1.19%	0.000222003
	Plant hormone signal transduction	167 out of 2371, 7.04%	739 out of 14196, 5.21%	0.000222003
	Flavonoid biosynthesis	59 out of 2371, 2.49%	208 out of 14196, 1.47%	0.000222003
	Stilbenoid, diarylheptanoid and gingerol biosynthesis	53 out of 2371, 2.24%	181 out of 14196, 1.28%	0.000222003
	Glutathione metabolism	38 out of 2371, 1.6%	116 out of 14196, 0.82%	0.000222003
	ABC transporters	47 out of 2371, 1.98%	167 out of 14196, 1.18%	0.00168132
	Brassinosteroid biosynthesis	17 out of 2371, 0.72%	42 out of 14196, 0.3%	0.00241814
	Limonene and pinene degradation	37 out of 2371, 1.56%	129 out of 14196, 0.91%	0.00454129
	Ascorbate and aldarate metabolism	32 out of 2371, 1.35%	107 out of 14196, 0.75%	0.00454129
	Flavone and flavonol biosynthesis	31 out of 2371, 1.31%	103 out of 14196, 0.73%	0.00454632
	Isoflavonoid biosynthesis	15 out of 2371, 0.63%	38 out of 14196, 0.27%	0.00566389
	RNA polymerase	61 out of 2371, 2.57%	250 out of 14196, 1.76%	0.00832799
	Zeatin biosynthesis	36 out of 2371, 1.52%	138 out of 14196, 0.97%	0.0240858
	Benzoxazinoid biosynthesis	15 out of 2371, 0.63%	45 out of 14196, 0.32%	0.0328422
	Glucosinolate biosynthesis	18 out of 2371, 0.76%	58 out of 14196, 0.41%	0.0328422
Z-59-vs-Z-82	Plant-pathogen interaction	239 out of 2217, 10.78%	1012 out of 14196, 7.13%	4.17032e-10
	Plant hormone signal transduction	158 out of 2217, 7.13%	739 out of 14196, 5.21%	0.000765087
	Ascorbate and aldarate metabolism	34 out of 2217, 1.53%	107 out of 14196, 0.75%	0.000886079
Z-82-vs-Z-113	Plant-pathogen interaction	169 out of 1408, 12%	1012 out of 14196, 7.13%	2.95134e-10
	Flavone and flavonol biosynthesis	30 out of 1408, 2.13%	103 out of 14196, 0.73%	2.18879e-06
	Photosynthesis - antenna proteins	10 out of 1408, 0.71%	18 out of 14196, 0.13%	6.969e-05
	Limonene and pinene degradation	31 out of 1408, 2.2%	129 out of 14196, 0.91%	6.969e-05
	Biosynthesis of secondary metabolites	236 out of 1408, 16.76%	1817 out of 14196, 12.8%	8.25606e-05
	Stilbenoid, diarylheptanoid and gingerol biosynthesis	36 out of 1408, 2.56%	181 out of 14196, 1.28%	0.000720804
	Plant hormone signal transduction	101 out of 1408, 7.17%	739 out of 14196, 5.21%	0.00827767
	Isoflavonoid biosynthesis	11 out of 1408, 0.78%	38 out of 14196, 0.27%	0.0125789
	Cyanoamino acid metabolism	20 out of 1408, 1.42%	96 out of 14196, 0.68%	0.0134972
	Phenylpropanoid biosynthesis	50 out of 1408, 3.55%	333 out of 14196, 2.35%	0.0225882
	Flavonoid biosynthesis	34 out of 1408, 2.41%	208 out of 14196, 1.47%	0.0262793
	Metabolic pathways	370 out of 1408, 26.28%	3312 out of 14196, 23.33%	0.0350013
	Ascorbate and aldarate metabolism	20 out of 1408, 1.42%	107 out of 14196, 0.75%	0.0361472
Z-113-vs-Z-134	Plant-pathogen interaction	157 out of 1471, 10.67%	1012 out of 14196, 7.13%	1.01156e-05
	Isoflavonoid biosynthesis	13 out of 1471, 0.88%	38 out of 14196, 0.27%	0.00407285
	Stilbenoid, diarylheptanoid and gingerol biosynthesis	34 out of 1471, 2.31%	181 out of 14196, 1.28%	0.0171912
	Flavone and flavonol biosynthesis	22 out of 1471, 1.5%	103 out of 14196, 0.73%	0.0222589
	Limonene and pinene degradation	25 out of 1471, 1.7%	129 out of 14196, 0.91%	0.0337649
	Phenylpropanoid biosynthesis	52 out of 1471, 3.54%	333 out of 14196, 2.35%	0.0337649
	Plant hormone signal transduction	101 out of 1471, 6.87%	739 out of 14196, 5.21%	0.0356619
Z-37-vs-E-37	Biosynthesis of secondary metabolites	243 out of 1332, 18.24%	1817 out of 14196, 12.8%	1.76724e-07
	Plant-pathogen interaction	147 out of 1332, 11.04%	1012 out of 14196, 7.13%	1.68645e-06
	Limonene and pinene degradation	26 out of 1332, 1.95%	129 out of 14196, 0.91%	0.00491391
	Phenylpropanoid biosynthesis	52 out of 1332, 3.9%	333 out of 14196, 2.35%	0.00491391
	Ascorbate and aldarate metabolism	22 out of 1332, 1.65%	107 out of 14196, 0.75%	0.00647731
	Stilbenoid, diarylheptanoid and gingerol biosynthesis	32 out of 1332, 2.4%	181 out of 14196, 1.28%	0.00647731
	Tryptophan metabolism	20 out of 1332, 1.5%	97 out of 14196, 0.68%	0.00974071
	Phenylalanine metabolism	29 out of 1332, 2.18%	169 out of 14196, 1.19%	0.0137667
	Metabolic pathways	357 out of 1332, 26.8%	3312 out of 14196, 23.33%	0.0137667
	Glucosinolate biosynthesis	13 out of 1332, 0.98%	58 out of 14196, 0.41%	0.0275557
	alpha-Linolenic acid metabolism	15 out of 1332, 1.13%	76 out of 14196, 0.54%	0.0447924
	Ubiquinone and other terpenoid-quinone biosynthesis	14 out of 1332, 1.05%	70 out of 14196, 0.49%	0.0482146
Z-59-vs-E-59	Plant-pathogen interaction	143 out of 1271, 11.25%	1012 out of 14196, 7.13%	8.7641e-07
	Biosynthesis of secondary metabolites	229 out of 1271, 18.02%	1817 out of 14196, 12.8%	8.7641e-07
	Isoquinoline alkaloid biosynthesis	15 out of 1271, 1.18%	50 out of 14196, 0.35%	0.000772278
	Tyrosine metabolism	23 out of 1271, 1.81%	106 out of 14196, 0.75%	0.00151504
	Flavone and flavonol biosynthesis	22 out of 1271, 1.73%	103 out of 14196, 0.73%	0.00224553
	Metabolic pathways	349 out of 1271, 27.46%	3312 out of 14196, 23.33%	0.00322442
	Phenylpropanoid biosynthesis	50 out of 1271, 3.93%	333 out of 14196, 2.35%	0.00322442
	Brassinosteroid biosynthesis	12 out of 1271, 0.94%	42 out of 14196, 0.3%	0.00326883
	Sulfur metabolism	12 out of 1271, 0.94%	43 out of 14196, 0.3%	0.00370575
	Tropane, piperidine and pyridine alkaloid biosynthesis	11 out of 1271, 0.87%	39 out of 14196, 0.27%	0.00537964
	Stilbenoid, diarylheptanoid and gingerol biosynthesis	30 out of 1271, 2.36%	181 out of 14196, 1.28%	0.00757077
	Glucosinolate biosynthesis	13 out of 1271, 1.02%	58 out of 14196, 0.41%	0.0146525
	RNA polymerase	37 out of 1271, 2.91%	250 out of 14196, 1.76%	0.0146525
	Cyanoamino acid metabolism	18 out of 1271, 1.42%	96 out of 14196, 0.68%	0.0166628
	Tryptophan metabolism	18 out of 1271, 1.42%	97 out of 14196, 0.68%	0.0175342
	Limonene and pinene degradation	22 out of 1271, 1.73%	129 out of 14196, 0.91%	0.0176188
	Pyrimidine metabolism	50 out of 1271, 3.93%	385 out of 14196, 2.71%	0.0331171
	Isoflavonoid biosynthesis	9 out of 1271, 0.71%	38 out of 14196, 0.27%	0.035676
Z-82-vs-E-82	Biosynthesis of secondary metabolites	293 out of 1628, 18%	1817 out of 14196, 12.8%	1.25011e-08
	Plant-pathogen interaction	178 out of 1628, 10.93%	1012 out of 14196, 7.13%	8.97343e-08
	Photosynthesis - antenna proteins	13 out of 1628, 0.8%	18 out of 14196, 0.13%	1.14328e-07
	Metabolic pathways	467 out of 1628, 28.69%	3312 out of 14196, 23.33%	1.86679e-06
	Ascorbate and aldarate metabolism	27 out of 1628, 1.66%	107 out of 14196, 0.75%	0.00133178
	Phenylpropanoid biosynthesis	60 out of 1628, 3.69%	333 out of 14196, 2.35%	0.00494396
	Cyanoamino acid metabolism	23 out of 1628, 1.41%	96 out of 14196, 0.68%	0.00746037
	Flavone and flavonol biosynthesis	24 out of 1628, 1.47%	103 out of 14196, 0.73%	0.00766313
	Limonene and pinene degradation	26 out of 1628, 1.6%	129 out of 14196, 0.91%	0.0389776
	Plant hormone signal transduction	107 out of 1628, 6.57%	739 out of 14196, 5.21%	0.0543738
Z-113-vs-E-113	Plant-pathogen interaction	165 out of 156710.53%	1012 out of 14196, 7.13%	1.12512e-05
	Circadian rhythm - plant	31 out of 15671.98%	131 out of 14196, 0.92%	0.00175035
	Cyanoamino acid metabolism	22 out of 15671.4%	96 out of 14196, 0.68%	0.02586
	Phenylpropanoid biosynthesis	55 out of 15673.51%	333 out of 14196, 2.35%	0.0439556
	Isoflavonoid biosynthesis	11 out of 15670.7%	38 out of 14196, 0.27%	0.0498304
Z-134-vs-E-134	Cyanoamino acid metabolism	26 out of 1404, 1.85%	96 out of 14196, 0.68%	0.000161492
	Phenylpropanoid biosynthesis	58 out of 1404, 4.13%	333 out of 14196, 2.35%	0.000691449
	Biosynthesis of secondary metabolites	231 out of 1404, 16.45%	1817 out of 14196, 12.8%	0.000691449
	Limonene and pinene degradation	28 out of 1404, 1.99%	129 out of 14196, 0.91%	0.00153889
	Plant-pathogen interaction	136 out of 1404, 9.69%	1012 out of 14196, 7.13%	0.00247
	Stilbenoid, diarylheptanoid and gingerol biosynthesis	33 out of 1404, 2.35%	181 out of 14196, 1.28%	0.00805064
	Starch and sucrose metabolism	51 out of 1404, 3.63%	329 out of 14196, 2.32%	0.0139034
	Valine, leucine and isoleucine degradation	15 out of 1404, 1.07%	66 out of 14196, 0.46%	0.0226586
	Ascorbate and aldarate metabolism	21 out of 1404, 1.5%	107 out of 14196, 0.75%	0.0226586
	Flavone and flavonol biosynthesis	20 out of 1404, 1.42%	103 out of 14196, 0.73%	0.0296724
	Isoflavonoid biosynthesis	10 out of 1404, 0.71%	38 out of 14196, 0.27%	0.0345546
	Metabolic pathways	368 out of 1404, 26.21%	3312 out of 14196, 23.33%	0.0428288
	DNA replication	18 out of 1404, 1.28%	94 out of 14196, 0.66%	0.0428288
