# Supplementary material for: Transcriptomic profiling of taproot growth and sucrose accumulation in sugar beet (Beta vulgaris L.) at different developmental stages
Source: PLoS One. 2017 Apr 13;12(4):e0175454. doi: 10.1371/journal.pone.0175454 (PMC5391080; doi:10.1371/journal.pone.0175454)
Supplement: S3 Table — (XLS) [file pone.0175454.s003.xls]

## Sheet: Sheet1
geneID	geneLength	SD-59-Expression	SD-82-Expression	SD-59-FPKM	SD-82-FPKM	log2 Ratio(SD-82/SD-59)	Up-Down-Regulation(SD-82/SD-59)	P-value	FDR	Symbol	KEGG Orthology	GO Component	GO Function	GO Process	Blast nr
Bv5_094070_zpij.t1	2065	29.03	0	1.38	0.001	-10.4305	Down	1.70708e-09	7.22565e-09	-	K13946|1|2e-15|82.8|rcu:RCOM_0592670|auxin influx carrier (AUX1 LAX family)	GO:0031224//intrinsic to membrane	GO:0005275//amine transmembrane transporter activity	-	gi|224058347|ref|XP_002299485.1|/0/proline transporter [Populus trichocarpa]
Bv2_024560_oxac.t1	2492	622	222	24.3	8.55	-1.50696	Down	2.77728e-45	3.86285e-44	-	K13946|1|0.0|785|mtr:MTR_7g067450|auxin influx carrier (AUX1 LAX family)	GO:0031224//intrinsic to membrane;GO:0043231//intracellular membrane-bounded organelle	GO:0042562//hormone binding;GO:0005275//amine transmembrane transporter activity;GO:0080161//auxin transmembrane transporter activity;GO:0015291//secondary active transmembrane transporter activity	GO:0060918//auxin transport;GO:0010102//lateral root morphogenesis;GO:0051707//response to other organism;GO:0001738//morphogenesis of a polarized epithelium;GO:0009755//hormone-mediated signaling pathway;GO:0048764;GO:0009630//gravitropism;GO:0015837//amine transport	gi|226235313|dbj|BAH47612.1|/0/auxin influx carrier protein [Zinnia violacea]
Bv5_106300_sutp.t1	943	3	85	0.33	9.03	4.77419	Up	4.83306e-22	3.78398e-21	-	K14485|1|1e-35|111|rcu:RCOM_0556140|transport inhibitor response 1	GO:0031461//cullin-RING ubiquitin ligase complex	GO:0042562//hormone binding;GO:0043178//alcohol binding;GO:0019787//small conjugating protein ligase activity	GO:0010102//lateral root morphogenesis;GO:0048437//floral organ development;GO:0009267//cellular response to starvation;GO:0032446//protein modification by small protein conjugation;GO:0019941//modification-dependent protein catabolic process;GO:0009755//hormone-mediated signaling pathway;GO:0009555//pollen development;GO:0009607//response to biotic stimulus	gi|462397123|gb|EMJ02922.1|/8.2871e-35/hypothetical protein PRUPE_ppa003344mg [Prunus persica]
Bv9_226660_mmps.t1	796	300	52	39.45	6.63	-2.57294	Down	4.61944e-44	6.27896e-43	-	K14484|1|3e-59|226|rcu:RCOM_0895040|auxin-responsive protein IAA	-	-	-	gi|255552971|ref|XP_002517528.1|/3.90851e-58/Auxin-induced protein AUX22, putative [Ricinus communis]
Bv6_152250_rens.t1	1794	11521	4436	633.26	239.63	-1.40199	Down	0	0	-	K14484|1|6e-48|190|aly:ARALYDRAFT_470401|auxin-responsive protein IAA	-	-	-	gi|462401000|gb|EMJ06557.1|/2.21116e-99/hypothetical protein PRUPE_ppa007194mg [Prunus persica]
Bv1_003020_qzmp.t1	2822	473	231	16.25	7.83	-1.05336	Down	1.64796e-20	1.22601e-19	-	K14486|1|8e-177|619|mtr:MTR_2g005240|auxin response factor	-	-	-	gi|359489584|ref|XP_002264072.2|/0/PREDICTED: auxin response factor 18-like [Vitis vinifera]
Bv9_226660_mmps.t1	796	300	52	39.45	6.63	-2.57294	Down	4.61944e-44	6.27896e-43	-	K14484|1|3e-59|226|rcu:RCOM_0895040|auxin-responsive protein IAA	-	-	-	gi|255552971|ref|XP_002517528.1|/3.90851e-58/Auxin-induced protein AUX22, putative [Ricinus communis]
Bv6_152250_rens.t1	1794	11521	4436	633.26	239.63	-1.40199	Down	0	0	-	K14484|1|6e-48|190|aly:ARALYDRAFT_470401|auxin-responsive protein IAA	-	-	-	gi|462401000|gb|EMJ06557.1|/2.21116e-99/hypothetical protein PRUPE_ppa007194mg [Prunus persica]
Bv_11910_djhy.t1	2315	70	7	2.95	0.29	-3.34659	Down	1.60393e-14	9.06674e-14	-	K14487|1|0.0|1064|rcu:RCOM_0032550|auxin responsive GH3 gene family	GO:0009536//plastid	GO:0016881//acid-amino acid ligase activity	GO:0048878//chemical homeostasis;GO:0000902//cell morphogenesis;GO:0009755//hormone-mediated signaling pathway	gi|255586158|ref|XP_002533739.1|/0/Indole-3-acetic acid-amido synthetase GH3.6, putative [Ricinus communis]
Bv8_189440_yijx.t1	648	0	34	0.001	5.43	12.4067	Up	6.4423e-11	2.99906e-10	-	K14488|1|4e-34|142|vvi:100267173|SAUR family protein	-	-	-	gi|225436518|ref|XP_002273631.1|/4.97086e-33/PREDICTED: uncharacterized protein LOC100267173 [Vitis vinifera]
Bv4_078800_topn.t1	1256	16	172	1.28	13.48	3.3966	Up	2.91716e-34	3.2117e-33	-	K14488|1|2e-31|134|gmx:100809305|SAUR family protein	GO:0043231//intracellular membrane-bounded organelle	GO:0005515//protein binding	GO:0009755//hormone-mediated signaling pathway	gi|356507426|ref|XP_003522468.1|/3.08603e-30/PREDICTED: uncharacterized protein LOC100809305 [Glycine max]
Bv7_161830_utwr.t1	693	2	22	0.31	3.26	3.39453	Up	2.06604e-05	6.13492e-05	-	K14488|1|5e-07|52.8|pop:POPTR_576714|SAUR family protein	-	-	-	gi|356570764|ref|XP_003553554.1|/9.21633e-07/PREDICTED: auxin-induced protein 10A5-like [Glycine max]
Bv5_092890_gaxu.t1	1414	118	596	8.33	41.25	2.30801	Up	2.86328e-77	6.35715e-76	-	K14488|1|6e-36|150|vvi:100255700|SAUR family protein	-	-	-	gi|255541222|ref|XP_002511675.1|/8.33191e-35/Auxin-induced protein X10A, putative [Ricinus communis]
Bv7u_181460_jyeq.t1	896	28	1	3.23	0.11	-4.87596	Down	5.32176e-08	2.02807e-07	-	K14488|1|7e-45|179|vvi:100242742|SAUR family protein	-	-	-	gi|225443371|ref|XP_002266916.1|/8.6372e-44/PREDICTED: uncharacterized protein LOC100242742 [Vitis vinifera]
Bv8_195080_hufq.t1	1499	69	3	4.58	0.2	-4.51728	Down	1.13074e-17	7.46583e-17	-	K14488|1|7e-41|166|vvi:100266455|SAUR family protein	GO:0042579//microbody	GO:0005515//protein binding	-	gi|225444623|ref|XP_002275644.1|/9.241e-40/PREDICTED: uncharacterized protein LOC100266455 [Vitis vinifera]
Bv9u_231180_cnxm.t1	1076	19	1	1.8	0.09	-4.32193	Down	1.9848e-05	5.90448e-05	-	K14488|1|2e-51|201|vvi:100257133|SAUR family protein	-	-	GO:0009725//response to hormone stimulus	gi|225427810|ref|XP_002270504.1|/2.80697e-50/PREDICTED: auxin-induced protein 15A [Vitis vinifera]
Bv_02900_pyye.t1	794	74	26	9.76	3.32	-1.5557	Down	9.64478e-07	3.29763e-06	-	K14488|1|1e-29|128|vvi:100241753|SAUR family protein	-	-	GO:0009725//response to hormone stimulus	gi|302143962|emb|CBI23067.3|/1.43848e-28/unnamed protein product [Vitis vinifera]
Bv7_172770_emrj.t1	624	468	171	80.97	28.49	-1.50693	Down	2.20462e-33	2.37428e-32	-	K14488|1|8e-06|48.5|pop:POPTR_589337|SAUR family protein	-	-	-	gi|462400293|gb|EMJ05961.1|/1.75674e-32/hypothetical protein PRUPE_ppa013393mg [Prunus persica]
Bv1_002520_uxdq.t1	884	623	281	72.97	32	-1.18923	Down	4.29618e-31	4.37183e-30	-	K14488|1|5e-30|129|pop:POPTR_664170|SAUR family protein	-	-	GO:0009725//response to hormone stimulus	gi|462414810|gb|EMJ19547.1|/2.01787e-29/hypothetical protein PRUPE_ppa010986mg [Prunus persica]
Bv9u_231480_afwz.t1	1794	80	37	4.4	2	-1.1375	Down	5.51092e-05	0.000155394	-	K14490|1|1e-60|233|rcu:RCOM_1489450|histidine-containing phosphotransfer peotein	GO:0043231//intracellular membrane-bounded organelle	GO:0004871//signal transducer activity;GO:0016628//oxidoreductase activity, acting on the CH-CH group of donors, NAD or NADP as acceptor	GO:0008152//metabolic process;GO:0009736//cytokinin mediated signaling pathway	gi|255549828|ref|XP_002515965.1|/1.31143e-59/Histidine-containing phosphotransfer protein, putative [Ricinus communis]
Bv9u_230960_fuxy.t1	2405	0	16.49	0.001	0.66	9.36632	Up	1.60295e-05	4.81905e-05	-	K14491|1|1e-23|110|aly:ARALYDRAFT_474061|two-component response regulator ARR-B family	GO:0043231//intracellular membrane-bounded organelle	GO:0005488//binding	-	gi|225427316|ref|XP_002279150.1|/0/PREDICTED: two-component response regulator-like APRR2 [Vitis vinifera]
Bv6_131270_dzpj.t1	1540	54	237	3.48	15	2.1078	Up	1.73171e-28	1.6457e-27	-	K14491|1|3e-13|75.1|aly:ARALYDRAFT_479152|two-component response regulator ARR-B family	-	-	-	gi|359480439|ref|XP_002264629.2|/3.38647e-53/PREDICTED: uncharacterized protein LOC100243049 [Vitis vinifera]
Bv2_031950_qerp.t1	2152	419	205	19.05	9.18	-1.05322	Down	2.82986e-18	1.9118e-17	-	K14491|1|6e-146|516|vvi:100250889|two-component response regulator ARR-B family	-	-	-	gi|147863919|emb|CAN81109.1|/5.68406e-145/hypothetical protein VITISV_010435 [Vitis vinifera]
Bv3_064750_fpmx.t2	1338	62.66	16.29	4.69	1.19	-1.97863	Down	8.2177e-08	3.08867e-07	-	K14492|1|1e-58|225|vvi:100243627|two-component response regulator ARR-A family	-	GO:0004871//signal transducer activity;GO:0016772//transferase activity, transferring phosphorus-containing groups	GO:0006351//transcription, DNA-dependent;GO:0007165//signal transduction;GO:0006796//phosphate-containing compound metabolic process	gi|225441254|ref|XP_002273990.1|/1.88351e-57/PREDICTED: two-component response regulator ARR9 [Vitis vinifera]
Bv5_100210_zody.t1	1139	2	103	0.18	8.95	5.63582	Up	1.87947e-28	1.78314e-27	-	K13258|1|5e-76|283|gmx:547489|2-hydroxyisoflavanone dehydratase [EC:4.2.1.105];K14493|2|1e-31|135|ath:AT3G63010|gibberellin receptor GID1 [EC:3.-.-.-]	-	-	-	gi|225432588|ref|XP_002277866.1|/5.90514e-86/PREDICTED: probable carboxylesterase 2-like [Vitis vinifera]
Bv1u_022360_mcie.t1	1287	1	35	0.08	2.67	5.0607	Up	6.12108e-10	2.67054e-09	-	K14493|1|8e-38|156|ppp:PHYPADRAFT_118478|gibberellin receptor GID1 [EC:3.-.-.-]	-	-	-	gi|147794997|emb|CAN60859.1|/7.89867e-114/hypothetical protein VITISV_032629 [Vitis vinifera]
Bv2_044480_uecx.t1	1348	76	694	5.65	50.5	3.15996	Up	3.28492e-125	1.11692e-123	-	K14493|1|7e-43|173|ppp:PHYPADRAFT_118478|gibberellin receptor GID1 [EC:3.-.-.-]	-	GO:0003824//catalytic activity	-	gi|470143059|ref|XP_004307204.1|/4.02111e-132/PREDICTED: probable carboxylesterase 17-like [Fragaria vesca subsp. vesca]
Bv_07710_ngft.t1	2147	509	2662	23.2	119.45	2.36421	Up	0	0	-	K14493|1|7e-165|579|pop:POPTR_834505|gibberellin receptor GID1 [EC:3.-.-.-]	-	GO:0004871//signal transducer activity;GO:0003824//catalytic activity	-	gi|225346675|gb|ACN86359.1|/1.69375e-165/GID1-4 [Gossypium hirsutum]
Bv8_183950_ujtx.t1	1477	269	1401	18.14	92.65	2.35262	Up	2.96324e-183	1.48574e-181	-	K13258|1|2e-57|221|gmx:547489|2-hydroxyisoflavanone dehydratase [EC:4.2.1.105];K14493|2|2e-33|142|ppp:PHYPADRAFT_118478|gibberellin receptor GID1 [EC:3.-.-.-]	-	-	-	gi|462419765|gb|EMJ24028.1|/1.12269e-98/hypothetical protein PRUPE_ppa008795mg [Prunus persica]
Bv7_167770_dcxg.t1	1978	131	673	6.5	32.86	2.33782	Up	4.13048e-88	1.03549e-86	-	K14493|1|2e-173|607|pop:POPTR_552633|gibberellin receptor GID1 [EC:3.-.-.-]	-	GO:0004871//signal transducer activity;GO:0003824//catalytic activity	-	gi|224068739|ref|XP_002302813.1|/2.89835e-172/predicted protein [Populus trichocarpa]
Bv_52300_dzey.t1	1174	10	36	0.86	3.03	1.81691	Up	0.000106698	0.000291242	-	K14493|1|2e-60|231|ppp:PHYPADRAFT_118478|gibberellin receptor GID1 [EC:3.-.-.-]	-	-	-	gi|449459324|ref|XP_004147396.1|/1.36393e-93/PREDICTED: probable carboxylesterase 18-like [Cucumis sativus]
Bv9_214700_tafa.t1	1315	583	1255	44.47	93.73	1.07568	Up	9.43762e-56	1.57384e-54	-	K13258|1|2e-56|218|gmx:547489|2-hydroxyisoflavanone dehydratase [EC:4.2.1.105];K14493|2|2e-20|98.6|vvi:100249385|gibberellin receptor GID1 [EC:3.-.-.-]	-	-	-	gi|225428765|ref|XP_002285071.1|/1.39601e-81/PREDICTED: probable carboxylesterase 2-like [Vitis vinifera]
Bv3u_069790_htpw.t1	1372	244	35	17.79	2.5	-2.83107	Down	3.06352e-40	3.84855e-39	-	K13258|1|2e-24|112|gmx:547489|2-hydroxyisoflavanone dehydratase [EC:4.2.1.105];K14493|2|5e-23|107|pop:POPTR_827350|gibberellin receptor GID1 [EC:3.-.-.-]	-	GO:0004091//carboxylesterase activity	-	gi|357444187|ref|XP_003592371.1|/2.62368e-78/CXE carboxylesterase [Medicago truncatula]
Bv2_031240_jgio.t1	1293	28	5	2.17	0.38	-2.51362	Down	3.59202e-05	0.000103351	-	K13258|1|7e-58|223|gmx:547489|2-hydroxyisoflavanone dehydratase [EC:4.2.1.105];K14493|2|6e-25|113|aly:ARALYDRAFT_477795|gibberellin receptor GID1 [EC:3.-.-.-]	-	-	-	gi|356575813|ref|XP_003556031.1|/1.79615e-65/PREDICTED: probable carboxylesterase 7-like [Glycine max]
Bv3u_069830_hfde.t1	1248	27	5	2.18	0.39	-2.48278	Down	6.18368e-05	0.000173288	-	K14493|1|2e-35|148|ppp:PHYPADRAFT_118478|gibberellin receptor GID1 [EC:3.-.-.-]	-	GO:0004091//carboxylesterase activity	-	gi|462416192|gb|EMJ20929.1|/6.95178e-83/hypothetical protein PRUPE_ppa026008mg [Prunus persica]
Bv3_056490_cofs.t1	1671	326	112	19.3	6.51	-1.56787	Down	9.29138e-26	8.18918e-25	-	K13258|1|7e-43|173|gmx:547489|2-hydroxyisoflavanone dehydratase [EC:4.2.1.105];K14493|2|1e-18|93.2|ath:AT3G63010|gibberellin receptor GID1 [EC:3.-.-.-]	-	-	-	gi|225428757|ref|XP_002285054.1|/1.31878e-98/PREDICTED: probable carboxylesterase 2 [Vitis vinifera]
Bv_50350_tscq.t1	1946	804	325	40.59	16.14	-1.33048	Down	4.17768e-48	6.09426e-47	-	K13258|1|1e-57|223|gmx:547489|2-hydroxyisoflavanone dehydratase [EC:4.2.1.105];K14493|2|2e-22|105|aly:ARALYDRAFT_477795|gibberellin receptor GID1 [EC:3.-.-.-]	-	-	-	gi|462419580|gb|EMJ23843.1|/2.02551e-69/hypothetical protein PRUPE_ppa008552mg [Prunus persica]
Bv9_210280_aktg.t1	1136	28	5	2.5	0.44	-2.50635	Down	3.59202e-05	0.000103378	-	K14495|1|2e-11|68.6|vvi:100245654|F-box protein GID2	GO:0031461//cullin-RING ubiquitin ligase complex	GO:0005488//binding	GO:2000026//regulation of multicellular organismal development;GO:0010476//gibberellin mediated signaling pathway	gi|224131838|ref|XP_002321191.1|/3.48845e-46/predicted protein [Populus trichocarpa]
Bv7_177010_gxyt.t1	2717	199.27	1100.19	7.12	38.76	2.44462	Up	2.07916e-150	8.37304e-149	-	K14494|1|1e-45|183|ppp:PHYPADRAFT_235432|DELLA protein	-	-	-	gi|225434901|ref|XP_002280765.1|/3.43463e-158/PREDICTED: scarecrow-like protein 14 [Vitis vinifera]
Bv_11670_tjty.t1	2517	1012	3499	39.13	133.33	1.76865	Up	0	0	-	K14494|1|2e-53|209|pop:POPTR_645273|DELLA protein	-	-	-	gi|291621301|dbj|BAI94488.1|/0/GRAS family transcription factor [Dianthus caryophyllus]
Bv8_187170_hfws.t1	2400	1107	3812	44.96	152.53	1.76238	Up	0	0	-	K14494|1|1e-58|226|rcu:RCOM_0307540|DELLA protein	-	-	-	gi|225468380|ref|XP_002272401.1|/0/PREDICTED: scarecrow-like protein 13 [Vitis vinifera]
Bv7_177020_rmpw.t1	2465	157	502	6.2	19.54	1.65609	Up	1.08267e-42	1.43052e-41	-	K14494|1|2e-46|186|ppp:PHYPADRAFT_235432|DELLA protein	-	-	-	gi|462403849|gb|EMJ09406.1|/6.40289e-164/hypothetical protein PRUPE_ppa019574mg [Prunus persica]
Bv4_089090_tmkj.t1	1934	223	655	11.33	32.74	1.53091	Up	1.3064e-49	1.97816e-48	-	K14494|1|8e-61|233|pop:POPTR_645273|DELLA protein	-	-	-	gi|225447596|ref|XP_002272334.1|/6.70257e-174/PREDICTED: scarecrow-like transcription factor PAT1-like [Vitis vinifera]
Bv9_227830_fznw.t1	3051	15	42	0.48	1.31	1.44846	Up	0.000333752	0.000854046	-	K14494|1|8e-58|224|pop:POPTR_719856|DELLA protein	GO:0043231//intracellular membrane-bounded organelle;GO:0042995//cell projection	GO:0042802//identical protein binding;GO:0003677//DNA binding;GO:0001071//nucleic acid binding transcription factor activity	GO:0003002//regionalization;GO:0072595;GO:0051301//cell division	gi|296085802|emb|CBI31126.3|/0/unnamed protein product [Vitis vinifera]
Bv7_177000_npoz.t1	2501	682.73	1733.57	26.57	66.49	1.32334	Up	1.65445e-103	4.84246e-102	-	K14494|1|2e-44|179|ppp:PHYPADRAFT_235432|DELLA protein	-	-	-	gi|225434901|ref|XP_002280765.1|/8.50829e-164/PREDICTED: scarecrow-like protein 14 [Vitis vinifera]
Bv7_177040_dqmt.t1	3074	461	1136	14.51	35.28	1.2818	Up	4.20606e-65	8.00773e-64	-	K14494|1|2e-46|186|pop:POPTR_645273|DELLA protein	-	-	-	gi|356544578|ref|XP_003540726.1|/0/PREDICTED: scarecrow-like protein 14-like [Glycine max]
Bv4_073630_tehx.t1	2117	382	831	17.67	37.83	1.09823	Up	2.6646e-38	3.22951e-37	-	K14494|1|4e-64|244|rcu:RCOM_0629510|DELLA protein	GO:0043231//intracellular membrane-bounded organelle	-	GO:0009725//response to hormone stimulus;GO:0006351//transcription, DNA-dependent	gi|462407268|gb|EMJ12602.1|/0/hypothetical protein PRUPE_ppa005243mg [Prunus persica]
Bv5_095880_uphg.t1	2989	377	23	12.21	0.74	-4.04439	Down	2.22434e-84	5.35185e-83	-	K14494|1|1e-59|230|ppp:PHYPADRAFT_235432|DELLA protein	-	-	GO:0006351//transcription, DNA-dependent	gi|225426858|ref|XP_002276880.1|/0/PREDICTED: scarecrow-like protein 28 [Vitis vinifera]
Bv6_124840_fjig.t1	1925	142	46	7.25	2.31	-1.65009	Down	6.72566e-13	3.48926e-12	-	K14494|1|2e-32|139|vvi:100232937|DELLA protein	GO:0043231//intracellular membrane-bounded organelle	GO:0003677//DNA binding;GO:0001071//nucleic acid binding transcription factor activity	GO:0003002//regionalization;GO:0019222//regulation of metabolic process;GO:0055080//cation homeostasis;GO:0048827//phyllome development;GO:0010467//gene expression;GO:0051301//cell division	gi|460372215|ref|XP_004231927.1|/5.86454e-154/PREDICTED: protein SHORT-ROOT-like [Solanum lycopersicum]
Bv1_009660_uztw.t1	1650	71	512	4.26	30.17	2.82419	Up	4.77454e-83	1.12728e-81	-	K01090|1|5e-37|154|sbi:SORBI_01g038410|protein phosphatase [EC:3.1.3.16];K14497|3|1e-26|119|ath:AT5G57050|protein phosphatase 2C [EC:3.1.3.16]	GO:0043231//intracellular membrane-bounded organelle;GO:0016020//membrane	GO:0004721//phosphoprotein phosphatase activity	GO:0010017//red or far-red light signaling pathway;GO:0006464//cellular protein modification process	gi|225459296|ref|XP_002285790.1|/4.71898e-125/PREDICTED: probable protein phosphatase 2C 10 [Vitis vinifera]
Bv7_175270_tona.t1	1498	1382	8718	91.81	568.08	2.62937	Up	0	0	-	K01090|1|2e-89|328|sbi:SORBI_01g038410|protein phosphatase [EC:3.1.3.16];K14497|2|3e-43|174|bdi:100838998|protein phosphatase 2C [EC:3.1.3.16]	GO:0043234//protein complex	GO:0004721//phosphoprotein phosphatase activity;GO:0043169//cation binding	GO:0006464//cellular protein modification process	gi|225434544|ref|XP_002276936.1|/9.64681e-122/PREDICTED: probable protein phosphatase 2C 25 isoform 1 [Vitis vinifera]
Bv8_194600_kyrm.t2	1740	711.2	2432.67	40.36	135.65	1.74889	Up	2.14554e-216	1.32423e-214	-	K01090|1|3e-23|108|sbi:SORBI_01g038410|protein phosphatase [EC:3.1.3.16];K14497|2|5e-17|87.8|vvi:100261766|protein phosphatase 2C [EC:3.1.3.16]	GO:0044464//cell part	GO:0004721//phosphoprotein phosphatase activity	-	gi|449532242|ref|XP_004173091.1|/2.5851e-137/PREDICTED: probable protein phosphatase 2C 63-like [Cucumis sativus]
Bv3_052130_fqmw.t1	1392	154	523	11.06	36.8	1.73435	Up	1.4058e-47	2.03375e-46	-	K01090|1|4e-27|120|ppp:PHYPADRAFT_139554|protein phosphatase [EC:3.1.3.16];K14497|2|3e-25|114|rcu:RCOM_1579770|protein phosphatase 2C [EC:3.1.3.16]	GO:0043234//protein complex;GO:0031981//nuclear lumen;GO:0009532//plastid stroma	GO:0043169//cation binding;GO:0004721//phosphoprotein phosphatase activity	GO:0022900//electron transport chain;GO:0006796//phosphate-containing compound metabolic process;GO:0010109//regulation of photosynthesis;GO:0006464//cellular protein modification process	gi|3643090|gb|AAC36700.1|/1.68802e-165/protein phosphatase-2C [Mesembryanthemum crystallinum]
Bv_27810_rres.t1	1214	225	764	18.69	62.06	1.7314	Up	1.06998e-68	2.12993e-67	-	K01090|1|2e-34|144|sbi:SORBI_01g038410|protein phosphatase [EC:3.1.3.16];K14497|2|3e-27|121|aly:ARALYDRAFT_470764|protein phosphatase 2C [EC:3.1.3.16]	-	GO:0004721//phosphoprotein phosphatase activity	-	gi|255584729|ref|XP_002533085.1|/5.78328e-111/protein phosphatase 2c, putative [Ricinus communis]
Bv8_194600_kyrm.t3	1396	145.06	368.14	10.38	25.82	1.31468	Up	2.91662e-23	2.37268e-22	-	K01090|1|3e-15|81.6|sbi:SORBI_01g038410|protein phosphatase [EC:3.1.3.16];K14497|2|2e-07|55.5|vvi:100261766|protein phosphatase 2C [EC:3.1.3.16]	GO:0043234//protein complex	GO:0004721//phosphoprotein phosphatase activity;GO:0043169//cation binding	GO:0006464//cellular protein modification process	gi|449532242|ref|XP_004173091.1|/8.8993e-82/PREDICTED: probable protein phosphatase 2C 63-like [Cucumis sativus]
Bv7_155870_fwwi.t1	3085	28	7	0.88	0.22	-2	Down	0.00029271	0.000755491	-	K01090|1|6e-09|62.0|ota:Ot09g03800|protein phosphatase [EC:3.1.3.16];K14497|2|2e-08|60.5|aly:ARALYDRAFT_470764|protein phosphatase 2C [EC:3.1.3.16]	GO:0016020//membrane	GO:0016787//hydrolase activity	GO:0048827//phyllome development	gi|225434963|ref|XP_002283914.1|/1.31258e-169/PREDICTED: probable protein phosphatase 2C 23-like isoform 1 [Vitis vinifera]
Bv1_010270_irrt.t1	1970	69	22	3.44	1.08	-1.67138	Down	4.63946e-07	1.64035e-06	-	K01090|1|1e-67|256|sbi:SORBI_01g038410|protein phosphatase [EC:3.1.3.16];K14497|2|6e-36|150|vcn:VOLCADRAFT_61058|protein phosphatase 2C [EC:3.1.3.16]	-	GO:0016791//phosphatase activity	-	gi|255569078|ref|XP_002525508.1|/8.54202e-108/protein phosphatase 2c, putative [Ricinus communis]
Bv_41370_eykt.t1	2360	324	124	13.39	5.05	-1.4068	Down	4.21898e-22	3.31233e-21	-	K14497|1|4e-22|105|smo:SELMODRAFT_179532|protein phosphatase 2C [EC:3.1.3.16]	-	GO:0016791//phosphatase activity	-	gi|224136716|ref|XP_002326927.1|/0/predicted protein [Populus trichocarpa]
Bv_18390_pjyi.t1	1715	73	29	4.21	1.64	-1.36012	Down	9.35884e-06	2.8811e-05	-	K01090|1|3e-55|214|sbi:SORBI_01g038410|protein phosphatase [EC:3.1.3.16];K14497|2|4e-38|157|pop:POPTR_422871|protein phosphatase 2C [EC:3.1.3.16]	-	GO:0004721//phosphoprotein phosphatase activity	-	gi|462418517|gb|EMJ22780.1|/8.45237e-133/hypothetical protein PRUPE_ppa006075mg [Prunus persica]
Bv6_136120_ywks.t1	1498	308	691	20.46	45.03	1.13808	Up	4.1565e-34	4.56291e-33	-	K14498|1|1e-142|504|vvi:100853603|serine/threonine-protein kinase SRK2 [EC:2.7.11.1]	-	GO:0004672//protein kinase activity;GO:0032559	GO:0006464//cellular protein modification process	gi|359480471|ref|XP_003632469.1|/1.86964e-141/PREDICTED: serine/threonine-protein kinase SAPK2-like [Vitis vinifera]
Bv5_100730_zmyx.t1	1427	43	8	3.01	0.55	-2.45226	Down	3.63346e-07	1.29698e-06	-	K14498|1|1e-149|527|vvi:100243594|serine/threonine-protein kinase SRK2 [EC:2.7.11.1]	-	GO:0004672//protein kinase activity;GO:0032559	GO:0006464//cellular protein modification process	gi|225427681|ref|XP_002262726.1|/1.92856e-148/PREDICTED: serine/threonine-protein kinase SAPK3 [Vitis vinifera]
Bv7_179000_dsuf.t1	1895	320	143	16.61	7.3	-1.18608	Down	5.18022e-17	3.31339e-16	-	K14432|1|6e-06|51.2|sbi:SORBI_02g043620|ABA responsive element binding factor	-	GO:0005488//binding	-	gi|225434335|ref|XP_002266792.1|/1.09951e-104/PREDICTED: transcription factor RF2b-like [Vitis vinifera]
Bv3_066830_rnwf.t1	2019	349	166	16.96	7.94	-1.09493	Down	2.23864e-16	1.39038e-15	-	K14432|1|1e-85|315|vvi:100266389|ABA responsive element binding factor	-	GO:0005488//binding	-	gi|459021235|gb|AGG39691.1|/5.5057e-94/bZIP transcription factor bZIP7 [Camellia sinensis]
Bv_14640_wfph.t1	1673	39.11	0	2.31	0.001	-11.1737	Down	1.6193e-12	8.24276e-12	-	K04424|1|6e-39|160|aly:ARALYDRAFT_909157|sterile alpha motif and leucine zipper containing kinase AZK [EC:2.7.11.25];K14510|3|4e-38|157|ppp:PHYPADRAFT_30352|serine/threonine-protein kinase CTR1 [EC:2.7.11.1]	GO:0016020//membrane	GO:0004713//protein tyrosine kinase activity;GO:0032559	GO:0006464//cellular protein modification process	gi|388514835|gb|AFK45479.1|/9.60048e-158/unknown [Lotus japonicus]
Bv9_215310_ihrd.t3	3202	1100.81	426.23	33.22	12.7	-1.38722	Down	8.46386e-70	1.70576e-68	-	K14510|1|4e-74|278|rcu:RCOM_0382890|serine/threonine-protein kinase CTR1 [EC:2.7.11.1];K04424|5|4e-72|271|aly:ARALYDRAFT_909157|sterile alpha motif and leucine zipper containing kinase AZK [EC:2.7.11.25]	-	GO:0004713//protein tyrosine kinase activity;GO:0032559	GO:0006464//cellular protein modification process	gi|225446619|ref|XP_002280724.1|/0/PREDICTED: uncharacterized protein LOC100255804 [Vitis vinifera]
Bv5u_122380_cedd.t1	1544	835	330	53.73	20.84	-1.36637	Down	9.67304e-52	1.52149e-50	-	K14510|1|2e-41|168|aly:ARALYDRAFT_487152|serine/threonine-protein kinase CTR1 [EC:2.7.11.1]	GO:0016020//membrane	GO:0004713//protein tyrosine kinase activity;GO:0032559	GO:0006464//cellular protein modification process	gi|356548615|ref|XP_003542696.1|/0/PREDICTED: serine/threonine-protein kinase HT1-like [Glycine max]
Bv9_215300_tzhd.t1	2285	275	662	11.75	27.86	1.24553	Up	3.61388e-37	4.26844e-36	-	K14515|1|6e-08|58.2|osa:4328647|EIN3-binding F-box protein;K10268|3|1e-07|57.4|sbi:SORBI_05g025540|F-box and leucine-rich repeat protein 2/20	GO:0043231//intracellular membrane-bounded organelle;GO:0000151//ubiquitin ligase complex	-	GO:0009314//response to radiation;GO:0060918//auxin transport;GO:0032446//protein modification by small protein conjugation;GO:0009933//meristem structural organization;GO:0019941//modification-dependent protein catabolic process;GO:0006950//response to stress	gi|147810398|emb|CAN59822.1|/0/hypothetical protein VITISV_001981 [Vitis vinifera]
Bv9_211300_nzcd.t1	2327	1386	3131	58.12	129.32	1.15384	Up	2.8504e-150	1.14586e-148	-	K14514|1|0.0|670|rcu:RCOM_0656830|ethylene-insensitive protein 3	-	-	-	gi|255578664|ref|XP_002530192.1|/0/ETHYLENE-INSENSITIVE3 protein, putative [Ricinus communis]
Bv5_119300_wnjc.t1	978	1	124	0.1	12.67	6.98527	Up	4.27734e-36	4.92653e-35	-	K14516|1|2e-41|167|vvi:100246426|ethylene-responsive transcription factor 1	-	-	-	gi|449332098|gb|AGE97366.1|/1.29134e-43/ethylene response factor 11 [Tamarix hispida]
Bv5_100160_ghsa.t1	1191	53	679	4.49	56.28	3.64783	Up	7.1356e-139	2.69221e-137	-	K09286|1|3e-54|210|ath:AT4G17500|EREBP-like factor;K14517|2|9e-41|166|ath:AT5G47220|ethylene-responsive transcription factor 2	-	-	GO:0009743//response to carbohydrate stimulus;GO:0006351//transcription, DNA-dependent	gi|7528276|gb|AAF63205.1|AF245119_1/6.91334e-85/AP2-related transcription factor [Mesembryanthemum crystallinum]
Bv7u_180410_myzy.t1	2095	177	1888	8.28	86.88	3.39132	Up	0	0	-	K13417|1|1e-61|236|aly:ARALYDRAFT_899604|somatic embryogenesis receptor kinase 4 [EC:2.7.10.1 2.7.11.1];K13416|2|1e-61|236|ath:AT4G33430|brassinosteroid insensitive 1-associated receptor kinase 1 [EC:2.7.10.1 2.7.11.1]	GO:0016020//membrane	GO:0004674//protein serine/threonine kinase activity;GO:0032559	GO:0006952//defense response;GO:0008219//cell death;GO:0007167//enzyme linked receptor protein signaling pathway;GO:0051093//negative regulation of developmental process;GO:0006464//cellular protein modification process	gi|224119518|ref|XP_002318094.1|/0/predicted protein [Populus trichocarpa]
Bv3_051200_jzzu.t1	2351	9	93	0.37	3.8	3.3604	Up	6.9898e-19	4.84761e-18	-	K13417|1|4e-29|128|ath:AT2G13790|somatic embryogenesis receptor kinase 4 [EC:2.7.10.1 2.7.11.1];K13418|3|5e-28|124|aly:ARALYDRAFT_895025|somatic embryogenesis receptor kinase 1 [EC:2.7.10.1 2.7.11.1];K13416|5|3e-27|122|aly:ARALYDRAFT_491347|brassinosteroid insensitive 1-associated receptor kinase 1 [EC:2.7.10.1 2.7.11.1]	-	GO:0016301//kinase activity;GO:0000166//nucleotide binding	-	gi|255557152|ref|XP_002519607.1|/0/serine-threonine protein kinase, plant-type, putative [Ricinus communis]
Bv_23910_prjc.t1	1047	4	42	0.39	3.99	3.35484	Up	3.11568e-09	1.29751e-08	-	K04733|1|4e-34|143|smo:SELMODRAFT_159261|interleukin-1 receptor-associated kinase 4 [EC:2.7.11.1];K13416|4|1e-30|132|rcu:RCOM_1534760|brassinosteroid insensitive 1-associated receptor kinase 1 [EC:2.7.10.1 2.7.11.1]	-	GO:0004672//protein kinase activity	-	gi|462407234|gb|EMJ12568.1|/3.87799e-65/hypothetical protein PRUPE_ppa002516mg [Prunus persica]
Bv3_059770_kpaa.t1	2686	36	256	1.3	9.13	2.8121	Up	5.07406e-42	6.63102e-41	-	K04733|1|4e-53|208|smo:SELMODRAFT_159261|interleukin-1 receptor-associated kinase 4 [EC:2.7.11.1];K13417|2|2e-52|206|ath:AT2G13790|somatic embryogenesis receptor kinase 4 [EC:2.7.10.1 2.7.11.1];K13416|5|7e-50|197|ath:AT4G33430|brassinosteroid insensitive 1-associated receptor kinase 1 [EC:2.7.10.1 2.7.11.1]	-	GO:0004672//protein kinase activity;GO:0000166//nucleotide binding	GO:0009987//cellular process	gi|359482077|ref|XP_003632708.1|/0/PREDICTED: putative receptor protein kinase ZmPK1-like [Vitis vinifera]
Bv1_012210_pzmq.t1	2517	5	26	0.19	0.99	2.38143	Up	0.000120652	0.00032643	-	K04733|1|2e-50|199|smo:SELMODRAFT_159261|interleukin-1 receptor-associated kinase 4 [EC:2.7.11.1];K13418|2|4e-50|198|vvi:100247683|somatic embryogenesis receptor kinase 1 [EC:2.7.10.1 2.7.11.1];K13416|3|5e-50|197|rcu:RCOM_1534760|brassinosteroid insensitive 1-associated receptor kinase 1 [EC:2.7.10.1 2.7.11.1]	-	GO:0005488//binding;GO:0016301//kinase activity	-	gi|462397145|gb|EMJ02944.1|/3.36664e-168/hypothetical protein PRUPE_ppa002224mg [Prunus persica]
Bv9_210900_haeh.t1	2810	462	1359	15.95	46.26	1.53621	Up	3.22014e-101	9.25811e-100	-	K04733|1|1e-54|213|smo:SELMODRAFT_159261|interleukin-1 receptor-associated kinase 4 [EC:2.7.11.1];K13417|2|2e-54|213|ath:AT2G13790|somatic embryogenesis receptor kinase 4 [EC:2.7.10.1 2.7.11.1];K13416|4|3e-54|212|ath:AT4G33430|brassinosteroid insensitive 1-associated receptor kinase 1 [EC:2.7.10.1 2.7.11.1];K13418|5|4e-54|211|vvi:100247683|somatic embryogenesis receptor kinase 1 [EC:2.7.10.1 2.7.…	-	GO:0004672//protein kinase activity;GO:0000166//nucleotide binding	GO:0009987//cellular process	gi|356543766|ref|XP_003540331.1|/0/PREDICTED: G-type lectin S-receptor-like serine/threonine-protein kinase At2g19130-like [Glycine max]
Bv_17720_kwzy.t1	1670	203	573	12.03	33.34	1.47062	Up	2.45136e-41	3.15812e-40	-	K13416|1|6e-63|240|ath:AT4G33430|brassinosteroid insensitive 1-associated receptor kinase 1 [EC:2.7.10.1 2.7.11.1];K13430|4|2e-61|234|sbi:SORBI_04g020990|serine/threonine-protein kinase PBS1 [EC:2.7.11.1];K13418|5|7e-61|233|vvi:100247683|somatic embryogenesis receptor kinase 1 [EC:2.7.10.1 2.7.11.1]	-	GO:0004713//protein tyrosine kinase activity;GO:0032559	GO:0006464//cellular protein modification process	gi|449460042|ref|XP_004147755.1|/2.6144e-147/PREDICTED: probable LRR receptor-like serine/threonine-protein kinase At1g56140-like [Cucumis sativus]
Bv6_137450_megx.t1	2487	400	1035	15.66	39.93	1.35039	Up	2.1955e-64	4.13486e-63	-	K04733|1|1e-50|199|smo:SELMODRAFT_159261|interleukin-1 receptor-associated kinase 4 [EC:2.7.11.1];K13416|4|5e-48|191|rcu:RCOM_1534760|brassinosteroid insensitive 1-associated receptor kinase 1 [EC:2.7.10.1 2.7.11.1]	-	GO:0004672//protein kinase activity;GO:0000166//nucleotide binding	-	gi|462400354|gb|EMJ06022.1|/0/hypothetical protein PRUPE_ppa002159mg [Prunus persica]
Bv5_116110_hedw.t1	3237	43.7	108.4	1.3	3.19	1.29504	Up	1.03749e-07	3.87318e-07	-	K04733|1|4e-61|235|smo:SELMODRAFT_159261|interleukin-1 receptor-associated kinase 4 [EC:2.7.11.1];K13430|3|3e-58|225|sbi:SORBI_04g020990|serine/threonine-protein kinase PBS1 [EC:2.7.11.1];K13416|5|2e-57|223|aly:ARALYDRAFT_491347|brassinosteroid insensitive 1-associated receptor kinase 1 [EC:2.7.10.1 2.7.11.1]	-	GO:0016772//transferase activity, transferring phosphorus-containing groups	-	gi|449453474|ref|XP_004144482.1|/0/PREDICTED: G-type lectin S-receptor-like serine/threonine-protein kinase At4g03230-like [Cucumis sativus]
Bv8_200840_nanq.t2	2574	56.76	132.85	2.14	4.95	1.20982	Up	2.61494e-08	1.02367e-07	-	K04733|1|4e-120|431|smo:SELMODRAFT_159261|interleukin-1 receptor-associated kinase 4 [EC:2.7.11.1];K13416|4|3e-76|285|rcu:RCOM_1534760|brassinosteroid insensitive 1-associated receptor kinase 1 [EC:2.7.10.1 2.7.11.1]	-	GO:0016740//transferase activity	-	gi|223452349|gb|ACM89502.1|/5.30891e-161/PERK1-like protein kinase [Glycine max]
Bv7_167950_mzaa.t1	1678	30	0	1.77	0.001	-10.7895	Down	8.51062e-10	3.67983e-09	-	K04733|1|6e-52|203|smo:SELMODRAFT_159261|interleukin-1 receptor-associated kinase 4 [EC:2.7.11.1];K13418|3|2e-51|202|aly:ARALYDRAFT_895025|somatic embryogenesis receptor kinase 1 [EC:2.7.10.1 2.7.11.1];K13416|4|2e-51|202|ath:AT4G33430|brassinosteroid insensitive 1-associated receptor kinase 1 [EC:2.7.10.1 2.7.11.1]	-	GO:0016301//kinase activity	-	gi|224131288|ref|XP_002321047.1|/5.89255e-131/predicted protein [Populus trichocarpa]
Bv5_116060_ehfg.t2	3255	19	1	0.56	0.03	-4.22239	Down	1.9848e-05	5.90526e-05	-	K04733|1|7e-63|241|smo:SELMODRAFT_159261|interleukin-1 receptor-associated kinase 4 [EC:2.7.11.1];K00924|4|1e-56|220|osa:4333912|[EC:2.7.1.-];K13416|5|7e-56|218|aly:ARALYDRAFT_491347|brassinosteroid insensitive 1-associated receptor kinase 1 [EC:2.7.10.1 2.7.11.1]	-	GO:0016772//transferase activity, transferring phosphorus-containing groups	-	gi|449453474|ref|XP_004144482.1|/0/PREDICTED: G-type lectin S-receptor-like serine/threonine-protein kinase At4g03230-like [Cucumis sativus]
Bv7_170720_sucz.t1	3265	39	5	1.15	0.15	-2.9386	Down	7.11052e-08	2.68587e-07	-	K13416|1|2e-65|249|rcu:RCOM_1534760|brassinosteroid insensitive 1-associated receptor kinase 1 [EC:2.7.10.1 2.7.11.1];K13418|5|7e-64|244|aly:ARALYDRAFT_895025|somatic embryogenesis receptor kinase 1 [EC:2.7.10.1 2.7.11.1]	-	GO:0004674//protein serine/threonine kinase activity;GO:0032559	GO:0006464//cellular protein modification process	gi|359480130|ref|XP_002268160.2|/0/PREDICTED: probable LRR receptor-like serine/threonine-protein kinase At5g48740-like [Vitis vinifera]
Bv3u_070650_ueya.t1	1606	75.26	12.45	4.65	0.75	-2.63227	Down	1.29978e-12	6.65807e-12	-	K13416|1|4e-26|117|rcu:RCOM_1534760|brassinosteroid insensitive 1-associated receptor kinase 1 [EC:2.7.10.1 2.7.11.1];K13417|2|2e-25|115|ath:AT2G13790|somatic embryogenesis receptor kinase 4 [EC:2.7.10.1 2.7.11.1];K13418|4|3e-24|111|vvi:100247683|somatic embryogenesis receptor kinase 1 [EC:2.7.10.1 2.7.11.1]	-	GO:0016301//kinase activity	-	gi|225466029|ref|XP_002267207.1|/4.42756e-104/PREDICTED: putative kinase-like protein TMKL1-like [Vitis vinifera]
Bv3_062540_dhyt.t1	938	487	82.18	53.45	8.78	-2.6059	Down	8.40108e-72	1.73941e-70	-	K13428|1|2e-16|84.7|ath:AT5G20480|LRR receptor-like serine/threonine-protein kinase EFR [EC:2.7.11.1];K13416|5|9e-16|82.4|ath:AT4G33430|brassinosteroid insensitive 1-associated receptor kinase 1 [EC:2.7.10.1 2.7.11.1]	GO:0005618//cell wall	-	-	gi|357503039|ref|XP_003621808.1|/8.6942e-58/Polygalacturonase inhibitor protein [Medicago truncatula]
Bv2_039920_zdog.t1	2627	547	124	20.24	4.52	-2.16281	Down	5.4638e-65	1.03762e-63	-	K10576|1|4e-79|294|vvi:100250088|ubiquitin-conjugating enzyme E2 H [EC:6.3.2.19];K13418|2|4e-56|218|vvi:100247683|somatic embryogenesis receptor kinase 1 [EC:2.7.10.1 2.7.11.1];K13416|4|6e-54|211|rcu:RCOM_1534760|brassinosteroid insensitive 1-associated receptor kinase 1 [EC:2.7.10.1 2.7.11.1]	-	GO:0016301//kinase activity	-	gi|297745748|emb|CBI15804.3|/0/unnamed protein product [Vitis vinifera]
Bv4_071380_ozrj.t1	2975	147	38	4.78	1.22	-1.97013	Down	1.1334e-16	7.13894e-16	-	K13416|1|6e-27|121|aly:ARALYDRAFT_491347|brassinosteroid insensitive 1-associated receptor kinase 1 [EC:2.7.10.1 2.7.11.1];K04733|4|5e-25|115|smo:SELMODRAFT_159261|interleukin-1 receptor-associated kinase 4 [EC:2.7.11.1]	-	GO:0016740//transferase activity	-	gi|225435737|ref|XP_002283563.1|/0/PREDICTED: G-type lectin S-receptor-like serine/threonine-protein kinase SD3-1-like [Vitis vinifera]
Bv4_089640_myqr.t1	2724	219	58	7.8	2.04	-1.9349	Down	1.38707e-23	1.13982e-22	-	K13416|1|4e-62|238|ath:AT4G33430|brassinosteroid insensitive 1-associated receptor kinase 1 [EC:2.7.10.1 2.7.11.1];K13418|2|9e-62|237|aly:ARALYDRAFT_895025|somatic embryogenesis receptor kinase 1 [EC:2.7.10.1 2.7.11.1];K13417|5|1e-61|236|aly:ARALYDRAFT_899604|somatic embryogenesis receptor kinase 4 [EC:2.7.10.1 2.7.11.1]	GO:0031410//cytoplasmic vesicle	GO:0004674//protein serine/threonine kinase activity;GO:0000166//nucleotide binding	-	gi|449461104|ref|XP_004148283.1|/0/PREDICTED: probable L-type lectin-domain containing receptor kinase S.7-like [Cucumis sativus]
Bv8_202860_edsx.t1	1625	330	111	20.12	6.64	-1.59938	Down	9.2309e-27	8.36972e-26	-	K13416|1|7e-63|239|ath:AT4G33430|brassinosteroid insensitive 1-associated receptor kinase 1 [EC:2.7.10.1 2.7.11.1];K13418|2|7e-63|239|ath:AT1G71830|somatic embryogenesis receptor kinase 1 [EC:2.7.10.1 2.7.11.1];K13417|3|1e-62|239|aly:ARALYDRAFT_899604|somatic embryogenesis receptor kinase 4 [EC:2.7.10.1 2.7.11.1]	-	GO:0004672//protein kinase activity;GO:0032559	GO:0006464//cellular protein modification process	gi|462420030|gb|EMJ24293.1|/9.58488e-147/hypothetical protein PRUPE_ppa007039mg [Prunus persica]
Bv8_185120_fodo.t1	2654	1195	407	43.74	14.69	-1.57412	Down	5.34246e-91	1.3852e-89	-	K13416|1|4e-16|85.5|aly:ARALYDRAFT_491347|brassinosteroid insensitive 1-associated receptor kinase 1 [EC:2.7.10.1 2.7.11.1];K13418|3|7e-16|84.7|vvi:100247683|somatic embryogenesis receptor kinase 1 [EC:2.7.10.1 2.7.11.1]	-	GO:0016772//transferase activity, transferring phosphorus-containing groups	GO:0023052//signaling;GO:0006796//phosphate-containing compound metabolic process	gi|359483663|ref|XP_002279791.2|/0/PREDICTED: putative leucine-rich repeat receptor-like serine/threonine-protein kinase At2g14440-like [Vitis vinifera]
Bv6_149160_nhyf.t1	3054	306	113	9.69	3.53	-1.45683	Down	4.74126e-22	3.71595e-21	-	K04733|1|4e-60|231|smo:SELMODRAFT_159261|interleukin-1 receptor-associated kinase 4 [EC:2.7.11.1];K13415|3|2e-54|213|sbi:SORBI_03g032990|protein brassinosteroid insensitive 1 [EC:2.7.10.1 2.7.11.1];K13416|4|4e-54|211|aly:ARALYDRAFT_491347|brassinosteroid insensitive 1-associated receptor kinase 1 [EC:2.7.10.1 2.7.11.1]	-	GO:0005488//binding;GO:0004672//protein kinase activity	-	gi|225434861|ref|XP_002280641.1|/0/PREDICTED: L-type lectin-domain containing receptor kinase IV.2 [Vitis vinifera]
Bv_38700_wdct.t1	3180	130	50	3.95	1.5	-1.39689	Down	1.15588e-09	4.94324e-09	-	K13416|1|3e-53|209|ath:AT4G33430|brassinosteroid insensitive 1-associated receptor kinase 1 [EC:2.7.10.1 2.7.11.1];K13418|3|7e-53|207|aly:ARALYDRAFT_895025|somatic embryogenesis receptor kinase 1 [EC:2.7.10.1 2.7.11.1];K04733|4|7e-53|207|smo:SELMODRAFT_159261|interleukin-1 receptor-associated kinase 4 [EC:2.7.11.1]	-	GO:0005488//binding;GO:0004672//protein kinase activity	GO:0009987//cellular process	gi|225435578|ref|XP_002283186.1|/0/PREDICTED: G-type lectin S-receptor-like serine/threonine-protein kinase RLK1 [Vitis vinifera]
Bv8_183490_zejn.t1	2164	290	122	13.11	5.43	-1.27164	Down	3.05168e-17	1.97867e-16	-	K13418|1|2e-145|514|ath:AT1G71830|somatic embryogenesis receptor kinase 1 [EC:2.7.10.1 2.7.11.1];K13416|3|3e-145|514|ath:AT4G33430|brassinosteroid insensitive 1-associated receptor kinase 1 [EC:2.7.10.1 2.7.11.1]	GO:0031224//intrinsic to membrane;GO:0031410//cytoplasmic vesicle	GO:0004871//signal transducer activity;GO:0004672//protein kinase activity;GO:0016628//oxidoreductase activity, acting on the CH-CH group of donors, NAD or NADP as acceptor;GO:0032559	GO:0006464//cellular protein modification process;GO:0007167//enzyme linked receptor protein signaling pathway	gi|462409450|gb|EMJ14784.1|/0/hypothetical protein PRUPE_ppa003046mg [Prunus persica]
Bv5_116120_edrm.t1	3453	507	216	14.16	5.96	-1.24844	Down	2.30538e-28	2.17812e-27	-	K04733|1|2e-59|229|smo:SELMODRAFT_159261|interleukin-1 receptor-associated kinase 4 [EC:2.7.11.1];K13416|3|5e-56|218|ath:AT4G33430|brassinosteroid insensitive 1-associated receptor kinase 1 [EC:2.7.10.1 2.7.11.1];K13417|4|7e-56|218|ath:AT2G13790|somatic embryogenesis receptor kinase 4 [EC:2.7.10.1 2.7.11.1];K13430|5|9e-56|217|zma:100283091|serine/threonine-protein kinase PBS1 [EC:2.7.11.1]	-	GO:0016301//kinase activity	-	gi|356544860|ref|XP_003540865.1|/0/PREDICTED: G-type lectin S-receptor-like serine/threonine-protein kinase At4g03230-like [Glycine max]
Bv3_056310_ezdc.t1	2695	68	31	2.45	1.1	-1.15528	Down	0.000163272	0.00043531	-	K13418|1|2e-65|249|rcu:RCOM_0186340|somatic embryogenesis receptor kinase 1 [EC:2.7.10.1 2.7.11.1];K13416|5|4e-59|228|aly:ARALYDRAFT_491347|brassinosteroid insensitive 1-associated receptor kinase 1 [EC:2.7.10.1 2.7.11.1]	GO:0031224//intrinsic to membrane	GO:0004672//protein kinase activity;GO:0032559	GO:0006464//cellular protein modification process;GO:0007167//enzyme linked receptor protein signaling pathway	gi|225455531|ref|XP_002267632.1|/0/PREDICTED: leucine-rich repeat receptor-like serine/threonine-protein kinase At1g17230 [Vitis vinifera]
Bv3u_071100_fppt.t1	1823	158.84	72.6	8.59	3.86	-1.15406	Down	7.9859e-09	3.24015e-08	-	K04733|1|2e-64|245|smo:SELMODRAFT_159261|interleukin-1 receptor-associated kinase 4 [EC:2.7.11.1];K13416|3|5e-58|224|rcu:RCOM_1534760|brassinosteroid insensitive 1-associated receptor kinase 1 [EC:2.7.10.1 2.7.11.1];K13418|4|2e-57|221|vvi:100247683|somatic embryogenesis receptor kinase 1 [EC:2.7.10.1 2.7.11.1]	GO:0042579//microbody	GO:0004672//protein kinase activity;GO:0032559	GO:0006464//cellular protein modification process	gi|449515189|ref|XP_004164632.1|/3.54787e-153/PREDICTED: receptor-like cytosolic serine/threonine-protein kinase RBK2-like [Cucumis sativus]
Bv5_094320_kjqk.t1	2696	510	243	18.37	8.63	-1.08992	Down	3.84916e-23	3.1179e-22	-	K10576|1|3e-67|255|vvi:100250088|ubiquitin-conjugating enzyme E2 H [EC:6.3.2.19];K13416|2|2e-63|243|aly:ARALYDRAFT_491347|brassinosteroid insensitive 1-associated receptor kinase 1 [EC:2.7.10.1 2.7.11.1];K13417|5|3e-63|242|aly:ARALYDRAFT_899604|somatic embryogenesis receptor kinase 4 [EC:2.7.10.1 2.7.11.1]	GO:0016020//membrane	GO:0016301//kinase activity;GO:0032559	GO:0006464//cellular protein modification process;GO:0007167//enzyme linked receptor protein signaling pathway	gi|449452263|ref|XP_004143879.1|/0/PREDICTED: probable inactive receptor kinase At4g23740-like [Cucumis sativus]
Bv5_095400_wiki.t1	2922	436.34	217.37	14.47	7.11	-1.02514	Down	2.79566e-18	1.88925e-17	-	K13418|1|4e-49|195|aly:ARALYDRAFT_895025|somatic embryogenesis receptor kinase 1 [EC:2.7.10.1 2.7.11.1];K13416|3|4e-48|191|ath:AT4G33430|brassinosteroid insensitive 1-associated receptor kinase 1 [EC:2.7.10.1 2.7.11.1]	GO:0031224//intrinsic to membrane	GO:0004871//signal transducer activity;GO:0004672//protein kinase activity;GO:0016628//oxidoreductase activity, acting on the CH-CH group of donors, NAD or NADP as acceptor;GO:0032559	GO:0006464//cellular protein modification process;GO:0007167//enzyme linked receptor protein signaling pathway	gi|225426379|ref|XP_002271860.1|/0/PREDICTED: probable LRR receptor-like serine/threonine-protein kinase At1g63430 isoform 2 [Vitis vinifera]
Bv1_006530_cpwk.t1	6116	2	51	0.03	0.79	4.71882	Up	1.90749e-13	1.01677e-12	-	K13420|1|2e-76|287|sbi:SORBI_06g028760|LRR receptor-like serine/threonine-protein kinase FLS2 [EC:2.7.11.1];K13415|3|1e-69|264|ath:AT4G39400|protein brassinosteroid insensitive 1 [EC:2.7.10.1 2.7.11.1]	-	-	-	gi|462409874|gb|EMJ15208.1|/0/hypothetical protein PRUPE_ppa014796mg [Prunus persica]
Bv1_013660_sgry.t1	1658	19	161	1.13	9.44	3.06246	Up	2.71664e-29	2.64366e-28	-	K13415|1|8e-60|229|aly:ARALYDRAFT_912402|protein brassinosteroid insensitive 1 [EC:2.7.10.1 2.7.11.1]	-	GO:0004871//signal transducer activity;GO:0004672//protein kinase activity;GO:0000166//nucleotide binding	-	gi|449522742|ref|XP_004168385.1|/7.62319e-107/PREDICTED: phytosulfokine receptor 2-like [Cucumis sativus]
Bv2_024720_rznk.t1	4180	37	276	0.85	6.27	2.88293	Up	2.69342e-46	3.80682e-45	-	K13415|1|0.0|1267|vvi:100252647|protein brassinosteroid insensitive 1 [EC:2.7.10.1 2.7.11.1]	GO:0016020//membrane	GO:0005488//binding;GO:0004672//protein kinase activity	-	gi|359480730|ref|XP_002278935.2|/0/PREDICTED: systemin receptor SR160-like [Vitis vinifera]
Bv_11850_ctmf.t1	2234	57	267	2.49	11.5	2.20742	Up	1.36906e-33	1.48215e-32	-	K13415|1|9e-06|50.8|pop:POPTR_650846|protein brassinosteroid insensitive 1 [EC:2.7.10.1 2.7.11.1]	-	-	-	gi|359493544|ref|XP_002267509.2|/8.85426e-23/PREDICTED: receptor-like protein 12-like [Vitis vinifera]
Bv4_074750_moky.t1	2629	503	1632	18.59	59.47	1.67764	Up	3.34078e-137	1.23986e-135	-	K13415|1|4e-80|298|vvi:100252647|protein brassinosteroid insensitive 1 [EC:2.7.10.1 2.7.11.1]	GO:0016020//membrane;GO:0031410//cytoplasmic vesicle	GO:0016301//kinase activity	-	gi|359495880|ref|XP_002267164.2|/0/PREDICTED: probably inactive leucine-rich repeat receptor-like protein kinase At5g48380-like [Vitis vinifera]
Bv3_063270_xzag.t1	3503	545	1683	15	45.75	1.60881	Up	4.38954e-133	1.58757e-131	-	K04733|1|3e-27|122|smo:SELMODRAFT_33807|interleukin-1 receptor-associated kinase 4 [EC:2.7.11.1];K05658|3|3e-26|119|vvi:100262734|ATP-binding cassette, subfamily B (MDR/TAP), member 1;K00924|4|1e-25|117|ath:AT1G14370|[EC:2.7.1.-];K13415|5|1e-25|117|ath:AT4G39400|protein brassinosteroid insensitive 1 [EC:2.7.10.1 2.7.11.1]	-	GO:0005488//binding;GO:0016301//kinase activity	-	gi|224138002|ref|XP_002322705.1|/0/predicted protein [Populus trichocarpa]
Bv6_130200_nwxn.t1	4093	500	1542	11.74	35.78	1.60772	Up	6.85152e-122	2.2718e-120	-	K13415|1|0.0|1323|vvi:100252647|protein brassinosteroid insensitive 1 [EC:2.7.10.1 2.7.11.1]	GO:0016020//membrane	GO:0004871//signal transducer activity;GO:0008289//lipid binding;GO:0004672//protein kinase activity;GO:0000166//nucleotide binding	-	gi|29427825|sp|Q8L899.1|BRI1_SOLPE/0/RecName: Full=Systemin receptor SR160; AltName: Full=Brassinosteroid LRR receptor kinase; Flags: Precursor
Bv1_000930_djas.t1	3166	23	59	0.7	1.78	1.34645	Up	6.6699e-05	0.000186087	-	K13415|1|2e-85|315|pop:POPTR_562744|protein brassinosteroid insensitive 1 [EC:2.7.10.1 2.7.11.1]	-	-	-	gi|224145191|ref|XP_002325559.1|/0/predicted protein [Populus trichocarpa]
Bv3u_069900_qota.t1	2611	187	473	6.96	17.36	1.31861	Up	2.72422e-29	2.6499e-28	-	K04733|1|2e-23|109|smo:SELMODRAFT_230241|interleukin-1 receptor-associated kinase 4 [EC:2.7.11.1];K13415|5|4e-21|102|aly:ARALYDRAFT_912402|protein brassinosteroid insensitive 1 [EC:2.7.10.1 2.7.11.1]	-	-	-	gi|460376724|ref|XP_004234147.1|/1.71146e-98/PREDICTED: receptor-like serine/threonine-protein kinase At2g45590-like [Solanum lycopersicum]
Bv5_112530_nsqa.t1	3888	27	63	0.67	1.54	1.2007	Up	0.000147642	0.00039554	-	K13415|1|2e-129|462|vvi:100252647|protein brassinosteroid insensitive 1 [EC:2.7.10.1 2.7.11.1]	GO:0043231//intracellular membrane-bounded organelle;GO:0016020//membrane;GO:0031410//cytoplasmic vesicle	GO:0004672//protein kinase activity;GO:0016787//hydrolase activity;GO:0032559	GO:0006464//cellular protein modification process;GO:0007167//enzyme linked receptor protein signaling pathway	gi|470130480|ref|XP_004301131.1|/0/PREDICTED: probable LRR receptor-like serine/threonine-protein kinase At1g74360-like [Fragaria vesca subsp. vesca]
Bv2u_047030_nuxd.t1	2656	46	1	1.68	0.04	-5.39232	Down	3.04546e-13	1.60565e-12	-	K13415|1|5e-78|291|rcu:RCOM_0478150|protein brassinosteroid insensitive 1 [EC:2.7.10.1 2.7.11.1]	-	GO:0003824//catalytic activity	-	gi|224109228|ref|XP_002315129.1|/0/predicted protein [Populus trichocarpa]
Bv3_067020_oenm.t1	3386	1173	43	33.43	1.21	-4.78806	Down	1.24677e-288	1.04881e-286	-	K13415|1|2e-96|352|ath:AT4G39400|protein brassinosteroid insensitive 1 [EC:2.7.10.1 2.7.11.1]	GO:0031410//cytoplasmic vesicle;GO:0016020//membrane	GO:0004672//protein kinase activity;GO:0016491//oxidoreductase activity;GO:0000166//nucleotide binding	GO:0009987//cellular process;GO:0008152//metabolic process	gi|225433686|ref|XP_002265846.1|/0/PREDICTED: probably inactive leucine-rich repeat receptor-like protein kinase At3g28040-like [Vitis vinifera]
Bv5_098510_twgr.t1	3165	1910	102	58.34	3.07	-4.24817	Down	0	0	-	K13415|1|2e-45|182|sbi:SORBI_03g032990|protein brassinosteroid insensitive 1 [EC:2.7.10.1 2.7.11.1]	-	GO:0003824//catalytic activity	-	gi|449439841|ref|XP_004137694.1|/0/PREDICTED: probably inactive leucine-rich repeat receptor-like protein kinase IMK2-like [Cucumis sativus]
Bv6_140360_kkft.t1	2406	279	24	11.3	0.96	-3.55714	Down	7.84108e-57	1.32609e-55	-	K10576|1|1e-66|253|vvi:100250088|ubiquitin-conjugating enzyme E2 H [EC:6.3.2.19];K13415|2|5e-56|218|osa:4324691|protein brassinosteroid insensitive 1 [EC:2.7.10.1 2.7.11.1]	GO:0044464//cell part	GO:0016301//kinase activity;GO:0000166//nucleotide binding	GO:0009987//cellular process	gi|225424043|ref|XP_002279580.1|/0/PREDICTED: probable leucine-rich repeat receptor-like protein kinase At1g68400-like [Vitis vinifera]
Bv9_225660_sudp.t1	2980	384	37	12.48	1.19	-3.39058	Down	1.45204e-74	3.11134e-73	-	K13420|1|1e-68|259|ath:AT5G46330|LRR receptor-like serine/threonine-protein kinase FLS2 [EC:2.7.11.1];K13415|3|4e-68|258|aly:ARALYDRAFT_912402|protein brassinosteroid insensitive 1 [EC:2.7.10.1 2.7.11.1]	-	-	-	gi|359482745|ref|XP_003632825.1|/2.4527e-173/PREDICTED: leucine-rich repeat receptor protein kinase EXS-like [Vitis vinifera]
Bv3_062660_tjfu.t1	2444	240	30	9.57	1.18	-3.01973	Down	2.25806e-42	2.9663e-41	-	K04733|1|2e-31|135|smo:SELMODRAFT_230241|interleukin-1 receptor-associated kinase 4 [EC:2.7.11.1];K13415|3|8e-29|127|aly:ARALYDRAFT_912402|protein brassinosteroid insensitive 1 [EC:2.7.10.1 2.7.11.1]	GO:0016020//membrane	GO:0016491//oxidoreductase activity;GO:0016301//kinase activity;GO:0032559	GO:0006464//cellular protein modification process;GO:0007167//enzyme linked receptor protein signaling pathway	gi|359481828|ref|XP_002277291.2|/3.64922e-111/PREDICTED: probable inactive leucine-rich repeat receptor-like protein kinase At1g66830-like [Vitis vinifera]
Bv7_160190_sdkg.t1	2396	2728	440	110.98	17.64	-2.65338	Down	0	0	-	K10576|1|2e-60|232|vvi:100250088|ubiquitin-conjugating enzyme E2 H [EC:6.3.2.19];K13415|2|3e-55|215|rcu:RCOM_0478150|protein brassinosteroid insensitive 1 [EC:2.7.10.1 2.7.11.1]	GO:0016020//membrane	GO:0016301//kinase activity;GO:0032559	GO:0006464//cellular protein modification process;GO:0007167//enzyme linked receptor protein signaling pathway	gi|449440185|ref|XP_004137865.1|/0/PREDICTED: probable leucine-rich repeat receptor-like protein kinase At1g68400-like [Cucumis sativus]
Bv2_036200_jxjw.t1	2565	355	66	13.46	2.47	-2.4461	Down	1.55262e-49	2.3354e-48	-	K13415|1|1e-30|133|pop:POPTR_650846|protein brassinosteroid insensitive 1 [EC:2.7.10.1 2.7.11.1]	GO:0005618//cell wall	GO:0016628//oxidoreductase activity, acting on the CH-CH group of donors, NAD or NADP as acceptor;GO:0005198//structural molecule activity	GO:0000902//cell morphogenesis;GO:0010053//root epidermal cell differentiation;GO:0008152//metabolic process	gi|224087373|ref|XP_002308141.1|/8.78749e-140/predicted protein [Populus trichocarpa]
Bv2_040250_esyp.t1	3854	627	132	15.65	3.26	-2.26322	Down	9.08982e-79	2.04819e-77	-	K13415|1|5e-92|338|pop:POPTR_650846|protein brassinosteroid insensitive 1 [EC:2.7.10.1 2.7.11.1]	GO:0016020//membrane	GO:0016491//oxidoreductase activity;GO:0004672//protein kinase activity;GO:0032559	GO:0006464//cellular protein modification process;GO:0007167//enzyme linked receptor protein signaling pathway	gi|225448703|ref|XP_002275275.1|/0/PREDICTED: probably inactive leucine-rich repeat receptor-like protein kinase At3g28040-like [Vitis vinifera]
Bv1_005710_ptis.t1	2765	1151	255	40.39	8.83	-2.19351	Down	2.26862e-137	8.44708e-136	-	K10576|1|7e-75|280|vvi:100250088|ubiquitin-conjugating enzyme E2 H [EC:6.3.2.19];K13415|2|1e-61|236|sbi:SORBI_03g032990|protein brassinosteroid insensitive 1 [EC:2.7.10.1 2.7.11.1]	GO:0016020//membrane	GO:0016301//kinase activity;GO:0000166//nucleotide binding	GO:0008152//metabolic process	gi|359491530|ref|XP_002279127.2|/0/PREDICTED: probable inactive receptor kinase At1g48480-like [Vitis vinifera]
Bv1_017910_yyjm.t1	3153	75	17	2.3	0.51	-2.17306	Down	3.7391e-10	1.65677e-09	-	K13415|1|4e-76|285|osa:4324691|protein brassinosteroid insensitive 1 [EC:2.7.10.1 2.7.11.1]	GO:0031224//intrinsic to membrane	GO:0004871//signal transducer activity;GO:0016491//oxidoreductase activity;GO:0004674//protein serine/threonine kinase activity;GO:0032559	GO:0006464//cellular protein modification process;GO:0007167//enzyme linked receptor protein signaling pathway	gi|460408246|ref|XP_004249557.1|/0/PREDICTED: probable leucine-rich repeat receptor-like protein kinase At5g49770-like [Solanum lycopersicum]
Bv1_018220_pnwg.t1	2390	580	145	23.66	5.83	-2.02088	Down	3.54072e-63	6.54889e-62	-	K13415|1|4e-48|191|osa:4324691|protein brassinosteroid insensitive 1 [EC:2.7.10.1 2.7.11.1]	-	GO:0016772//transferase activity, transferring phosphorus-containing groups	GO:0009987//cellular process	gi|359492580|ref|XP_003634438.1|/0/PREDICTED: probable inactive receptor kinase At5g67200-like [Vitis vinifera]
Bv7_169990_cete.t1	2342	254	64	10.58	2.63	-2.0082	Down	2.21866e-28	2.09794e-27	-	K13415|1|1e-51|203|osa:4324691|protein brassinosteroid insensitive 1 [EC:2.7.10.1 2.7.11.1]	GO:0016020//membrane	GO:0016301//kinase activity;GO:0032559	GO:0006464//cellular protein modification process;GO:0007167//enzyme linked receptor protein signaling pathway	gi|224069914|ref|XP_002303085.1|/0/predicted protein [Populus trichocarpa]
Bv6_128540_kgwr.t1	3826	463	120	11.65	2.98	-1.96695	Down	4.197e-49	6.27148e-48	-	K13415|1|0.0|881|rcu:RCOM_0478150|protein brassinosteroid insensitive 1 [EC:2.7.10.1 2.7.11.1]	GO:0031224//intrinsic to membrane;GO:0031410//cytoplasmic vesicle	GO:0004674//protein serine/threonine kinase activity;GO:0016628//oxidoreductase activity, acting on the CH-CH group of donors, NAD or NADP as acceptor;GO:0005515//protein binding;GO:0032559	GO:0043401//steroid hormone mediated signaling pathway;GO:0007167//enzyme linked receptor protein signaling pathway;GO:0010232//vascular transport;GO:0010051//xylem and phloem pattern formation;GO:0006464//cellular protein modification process	gi|225424494|ref|XP_002281730.1|/0/PREDICTED: serine/threonine-protein kinase BRI1-like 2 [Vitis vinifera]
Bv_25960_dhcc.t1	3542	843	222	22.94	5.97	-1.94206	Down	1.23641e-86	3.05578e-85	-	K13415|1|3e-101|368|sbi:SORBI_03g032990|protein brassinosteroid insensitive 1 [EC:2.7.10.1 2.7.11.1]	GO:0031224//intrinsic to membrane	GO:0004672//protein kinase activity;GO:0032559	GO:0006464//cellular protein modification process;GO:0007167//enzyme linked receptor protein signaling pathway	gi|225441817|ref|XP_002278051.1|/0/PREDICTED: leucine-rich repeat receptor-like tyrosine-protein kinase At2g41820 [Vitis vinifera]
Bv7_155730_xqwh.t1	3022	74.7	20.35	2.39	0.64	-1.90087	Down	9.8987e-09	3.99696e-08	-	K13415|1|4e-50|198|aly:ARALYDRAFT_912402|protein brassinosteroid insensitive 1 [EC:2.7.10.1 2.7.11.1]	-	GO:0016301//kinase activity	-	gi|359478866|ref|XP_002276162.2|/0/PREDICTED: probable inactive receptor kinase At5g58300 [Vitis vinifera]
Bv6_150380_jrcw.t1	2808	438	129	15.13	4.39	-1.78512	Down	6.85754e-41	8.74048e-40	-	K13415|1|2e-54|213|ath:AT4G39400|protein brassinosteroid insensitive 1 [EC:2.7.10.1 2.7.11.1]	GO:0016020//membrane	GO:0004672//protein kinase activity;GO:0032559	GO:0006464//cellular protein modification process;GO:0007167//enzyme linked receptor protein signaling pathway	gi|359473574|ref|XP_002265151.2|/0/PREDICTED: probable inactive leucine-rich repeat receptor-like protein kinase At1g66830-like [Vitis vinifera]
Bv_11240_tzjg.t1	1715	343	116	19.76	6.57	-1.58862	Down	1.44957e-27	1.34659e-26	-	K13415|1|2e-64|245|sbi:SORBI_03g032990|protein brassinosteroid insensitive 1 [EC:2.7.10.1 2.7.11.1];K00924|2|3e-64|244|aly:ARALYDRAFT_476729|[EC:2.7.1.-]	GO:0031410//cytoplasmic vesicle	GO:0004672//protein kinase activity;GO:0032559	GO:0006464//cellular protein modification process	gi|359493971|ref|XP_002285658.2|/1.5297e-158/PREDICTED: receptor-like serine/threonine-protein kinase At1g78530-like [Vitis vinifera]
Bv6_149160_nhyf.t1	3054	306	113	9.69	3.53	-1.45683	Down	4.74126e-22	3.71595e-21	-	K04733|1|4e-60|231|smo:SELMODRAFT_159261|interleukin-1 receptor-associated kinase 4 [EC:2.7.11.1];K13415|3|2e-54|213|sbi:SORBI_03g032990|protein brassinosteroid insensitive 1 [EC:2.7.10.1 2.7.11.1];K13416|4|4e-54|211|aly:ARALYDRAFT_491347|brassinosteroid insensitive 1-associated receptor kinase 1 [EC:2.7.10.1 2.7.11.1]	-	GO:0005488//binding;GO:0004672//protein kinase activity	-	gi|225434861|ref|XP_002280641.1|/0/PREDICTED: L-type lectin-domain containing receptor kinase IV.2 [Vitis vinifera]
Bv2_024900_cxzp.t2	3006	79.08	29.55	2.55	0.94	-1.43976	Down	9.28944e-07	3.18141e-06	-	K13415|1|2e-59|229|rcu:RCOM_0478150|protein brassinosteroid insensitive 1 [EC:2.7.10.1 2.7.11.1]	-	GO:0004672//protein kinase activity	-	gi|255556695|ref|XP_002519381.1|/0/Serine/threonine-protein kinase PBS1, putative [Ricinus communis]
Bv7_155730_xqwh.t2	3016	217.3	86.65	6.97	2.74	-1.34698	Down	1.51964e-14	8.60522e-14	-	K13415|1|3e-50|199|aly:ARALYDRAFT_912402|protein brassinosteroid insensitive 1 [EC:2.7.10.1 2.7.11.1]	-	GO:0016301//kinase activity	-	gi|359478866|ref|XP_002276162.2|/0/PREDICTED: probable inactive receptor kinase At5g58300 [Vitis vinifera]
Bv7u_181650_ximt.t1	2515	152	70	5.88	2.67	-1.13898	Down	2.18114e-08	8.58285e-08	-	K10576|1|6e-57|221|vvi:100250088|ubiquitin-conjugating enzyme E2 H [EC:6.3.2.19];K13415|2|5e-45|181|osa:4324691|protein brassinosteroid insensitive 1 [EC:2.7.10.1 2.7.11.1]	-	GO:0016772//transferase activity, transferring phosphorus-containing groups	GO:0009987//cellular process;GO:0008152//metabolic process	gi|225443433|ref|XP_002267926.1|/1.3649e-169/PREDICTED: probable LRR receptor-like serine/threonine-protein kinase RLK-like [Vitis vinifera]
Bv7_170870_nhwz.t1	2671	485.61	234.86	17.66	8.42	-1.06859	Down	1.58271e-21	1.22106e-20	-	K13420|1|2e-68|259|pop:POPTR_1075175|LRR receptor-like serine/threonine-protein kinase FLS2 [EC:2.7.11.1];K13415|5|3e-66|252|pop:POPTR_650846|protein brassinosteroid insensitive 1 [EC:2.7.10.1 2.7.11.1]	-	-	-	gi|224110132|ref|XP_002333149.1|/1.09857e-108/predicted protein [Populus trichocarpa]
Bv_18730_dxas.t1	1260	8	47	0.64	3.67	2.51964	Up	5.26982e-08	2.01098e-07	-	K14499|1|9e-39|159|vvi:100243702|BRI1 kinase inhibitor 1	-	-	-	gi|470109673|ref|XP_004291117.1|/8.98894e-38/PREDICTED: BRI1 kinase inhibitor 1-like [Fragaria vesca subsp. vesca]
Bv7u_182480_xcmm.t2	1166	78.95	36.61	6.85	3.1	-1.14384	Down	6.6029e-05	0.000184286	-	K14500|1|1e-23|109|pop:POPTR_823961|BR-signaling kinase [EC:2.7.11.1]	GO:0016020//membrane	GO:0004871//signal transducer activity;GO:0016301//kinase activity;GO:0032559	GO:0006464//cellular protein modification process	gi|9759232|dbj|BAB09644.1|/3.2696e-31/protein kinase-like protein [Arabidopsis thaliana]
Bv5u_121450_uoje.t1	2389	1319	616	53.82	24.76	-1.12013	Down	1.21421e-59	2.13786e-58	-	K14500|1|0.0|798|vvi:100249852|BR-signaling kinase [EC:2.7.11.1]	GO:0016020//membrane	GO:0004871//signal transducer activity;GO:0004672//protein kinase activity;GO:0032559	GO:0006464//cellular protein modification process	gi|225426412|ref|XP_002270065.1|/0/PREDICTED: probable serine/threonine-protein kinase At5g41260 [Vitis vinifera]
Bv_05280_yfzt.t1	1107	26	1	2.38	0.09	-4.72489	Down	2.00296e-07	7.2976e-07	-	K14503|1|8e-25|112|rcu:RCOM_1593760|brassinosteroid resistant 1/2	-	-	-	gi|224116772|ref|XP_002317388.1|/8.49934e-58/predicted protein [Populus trichocarpa]
Bv_51330_psrc.t1	1138	74	3846	6.59	334.52	5.66567	Up	0	0	-	K08235|1|6e-124|442|vvi:100252949|xyloglucan:xyloglucosyl transferase [EC:2.4.1.207];K14504|2|1e-123|441|vvi:100256520|xyloglucan:xyloglucosyl transferase TCH4 [EC:2.4.1.207]	GO:0005576//extracellular region;GO:0030312//external encapsulating structure	GO:0016798//hydrolase activity, acting on glycosyl bonds;GO:0016758//transferase activity, transferring hexosyl groups	GO:0044042//glucan metabolic process	gi|401466646|gb|AFP93557.1|/2.00617e-126/xyloglucan endotransglycosylase/hydrolase 1 [Neolamarckia cadamba]
Bv1_009910_pzfz.t1	1064	34	786	3.25	73.42	4.49766	Up	2.74848e-186	1.39969e-184	-	K08235|1|1e-122|437|vvi:100252949|xyloglucan:xyloglucosyl transferase [EC:2.4.1.207];K14504|2|3e-122|436|vvi:100256520|xyloglucan:xyloglucosyl transferase TCH4 [EC:2.4.1.207]	GO:0005576//extracellular region;GO:0030312//external encapsulating structure	GO:0016798//hydrolase activity, acting on glycosyl bonds;GO:0016758//transferase activity, transferring hexosyl groups	GO:0044042//glucan metabolic process	gi|147854712|emb|CAN80250.1|/4.60822e-122/hypothetical protein VITISV_036640 [Vitis vinifera]
Bv2_042550_duix.t1	1382	374	1860	27.06	131.86	2.28477	Up	1.60309e-234	1.09672e-232	-	K08235|1|5e-128|456|vvi:100252949|xyloglucan:xyloglucosyl transferase [EC:2.4.1.207];K14504|2|2e-126|451|vvi:100256520|xyloglucan:xyloglucosyl transferase TCH4 [EC:2.4.1.207]	GO:0005576//extracellular region;GO:0030312//external encapsulating structure	GO:0016798//hydrolase activity, acting on glycosyl bonds;GO:0016758//transferase activity, transferring hexosyl groups	GO:0044042//glucan metabolic process	gi|359484996|ref|XP_002273742.2|/4.02822e-127/PREDICTED: probable xyloglucan endotransglucosylase/hydrolase protein 23-like [Vitis vinifera]
Bv5_107740_yqwe.t1	1095	1375.62	6624.42	127.65	600.18	2.2332	Up	0	0	-	K08235|1|9e-125|444|vvi:100241119|xyloglucan:xyloglucosyl transferase [EC:2.4.1.207];K14504|3|5e-123|439|rcu:RCOM_1630040|xyloglucan:xyloglucosyl transferase TCH4 [EC:2.4.1.207]	GO:0005576//extracellular region;GO:0030312//external encapsulating structure	GO:0016798//hydrolase activity, acting on glycosyl bonds;GO:0016758//transferase activity, transferring hexosyl groups	GO:0044042//glucan metabolic process	gi|34809190|gb|AAQ82628.1|/5.45291e-150/xyloglucan endotransglucosylase [Beta vulgaris subsp. vulgaris]
Bv2_042540_tyiu.t1	1091	764	2861	71.18	260.22	1.87019	Up	3.6674e-280	2.97492e-278	-	K08235|1|6e-127|452|vvi:100252949|xyloglucan:xyloglucosyl transferase [EC:2.4.1.207];K14504|2|2e-126|450|vvi:100256520|xyloglucan:xyloglucosyl transferase TCH4 [EC:2.4.1.207]	GO:0005576//extracellular region;GO:0030312//external encapsulating structure	GO:0016798//hydrolase activity, acting on glycosyl bonds;GO:0016758//transferase activity, transferring hexosyl groups	GO:0044042//glucan metabolic process	gi|147854712|emb|CAN80250.1|/1.43893e-126/hypothetical protein VITISV_036640 [Vitis vinifera]
Bv5_107720_ydci.t1	1117	1777.38	5900.58	161.44	523.45	1.69705	Up	0	0	-	K08235|1|3e-124|443|vvi:100241119|xyloglucan:xyloglucosyl transferase [EC:2.4.1.207];K14504|4|9e-123|438|vvi:100256520|xyloglucan:xyloglucosyl transferase TCH4 [EC:2.4.1.207]	GO:0005576//extracellular region;GO:0030312//external encapsulating structure	GO:0016798//hydrolase activity, acting on glycosyl bonds;GO:0016758//transferase activity, transferring hexosyl groups	GO:0044042//glucan metabolic process	gi|34809190|gb|AAQ82628.1|/1.34151e-151/xyloglucan endotransglucosylase [Beta vulgaris subsp. vulgaris]
Bv_22210_sgpn.t1	1893	59.39	168.22	3.09	8.6	1.47673	Up	2.42146e-13	1.28322e-12	-	K10151|1|3e-37|155|pop:POPTR_804326|cyclin D2;K14505|2|5e-34|144|ath:AT4G34160|cyclin D3, plant	-	GO:0005488//binding	GO:0007049//cell cycle	gi|225424764|ref|XP_002268394.1|/1.54187e-82/PREDICTED: cyclin-D1-1 [Vitis vinifera]
Bv9_230570_fmcp.t1	2174	1189	400	53.5	17.72	-1.59416	Down	5.0097e-92	1.31696e-90	-	K14505|1|5e-100|363|vvi:100264093|cyclin D3, plant	-	-	GO:0009987//cellular process	gi|225428885|ref|XP_002285320.1|/6.23169e-99/PREDICTED: cyclin-D3-2-like [Vitis vinifera]
Bv8_194860_qukn.t1	1138	736	1636	65.52	142.3	1.11893	Up	5.73898e-77	1.2643e-75	-	K13464|1|6e-42|169|vvi:100254231|jasmonate ZIM domain-containing protein	-	-	-	gi|291621305|dbj|BAI94490.1|/9.456e-60/JAZ-like protein [Dianthus caryophyllus]
Bv5_101440_nrfj.t1	2455	2125	9761.86	84.3	381.62	2.17853	Up	0	0	-	K13422|1|4e-158|556|vvi:100250607|transcription factor MYC2	-	-	-	gi|225427201|ref|XP_002280253.1|/5.77087e-157/PREDICTED: transcription factor MYC2-like [Vitis vinifera]
Bv6_152320_acwe.t1	1401	132.38	0	9.44	0.001	-13.2046	Down	1.24773e-40	1.58234e-39	-	K13422|1|2e-11|68.9|mtr:MTR_8g067280|transcription factor MYC2	-	-	-	gi|297736346|emb|CBI25069.3|/2.16065e-35/unnamed protein product [Vitis vinifera]
Bv6_152310_hqjn.t1	1078	45.62	1	4.31	0.09	-5.58162	Down	5.98398e-13	3.10874e-12	-	K13422|1|2e-09|62.0|ppp:PHYPADRAFT_164647|transcription factor MYC2	-	-	-	gi|297736346|emb|CBI25069.3|/8.24038e-34/unnamed protein product [Vitis vinifera]
Bv3_057270_ameu.t1	1718	159	68	9.14	3.84	-1.25109	Down	7.62342e-10	3.30503e-09	-	K13422|1|8e-07|53.9|vvi:100250607|transcription factor MYC2	-	-	-	gi|359489179|ref|XP_002265098.2|/4.14854e-63/PREDICTED: transcription factor bHLH91-like [Vitis vinifera]
Bv6_151270_gufi.t1	1948	278	125	14.02	6.2	-1.17715	Down	8.22284e-15	4.72824e-14	-	K13422|1|3e-13|75.5|rcu:RCOM_0864470|transcription factor MYC2	GO:0043231//intracellular membrane-bounded organelle	-	-	gi|225451593|ref|XP_002275711.1|/1.65633e-79/PREDICTED: transcription factor ICE1 isoform 1 [Vitis vinifera]
Bv1_002460_iagh.t1	1743	106	48	6.01	2.67	-1.17053	Down	2.04304e-06	6.73492e-06	-	K13422|1|4e-34|144|bdi:100836477|transcription factor MYC2	-	-	-	gi|462415510|gb|EMJ20247.1|/6.47094e-88/hypothetical protein PRUPE_ppa004680mg [Prunus persica]
Bv5_097910_rcqt.t1	755	2	41	0.28	5.54	4.30639	Up	1.26546e-10	5.79252e-10	-	K14431|1|5e-09|59.7|mtr:MTR_3g087940|transcription factor TGA	-	-	-	gi|460402872|ref|XP_004246934.1|/1.44818e-19/PREDICTED: TGACG-sequence-specific DNA-binding protein TGA-2.1-like [Solanum lycopersicum]
Bv_49700_iicn.t1	1693	8	46	0.47	2.64	2.48981	Up	9.04248e-08	3.38802e-07	-	K14431|1|4e-133|473|pop:POPTR_564507|transcription factor TGA	-	GO:0003677//DNA binding	GO:0006351//transcription, DNA-dependent	gi|359472703|ref|XP_002282030.2|/3.98006e-143/PREDICTED: transcription factor HBP-1b(c1)-like [Vitis vinifera]
Bv9_216560_wuax.t1	2041	503	2291	24.17	108.31	2.16388	Up	5.13342e-269	3.92577e-267	-	K14431|1|1e-07|57.0|aly:ARALYDRAFT_311885|transcription factor TGA;K09561|2|2e-07|56.2|vcn:VOLCADRAFT_67840|STIP1 homology and U-box containing protein 1 [EC:6.3.2.19]	GO:0043234//protein complex;GO:0043231//intracellular membrane-bounded organelle;GO:0016020//membrane	GO:0033612//receptor serine/threonine kinase binding;GO:0019787//small conjugating protein ligase activity	GO:0009737//response to abscisic acid stimulus;GO:0032446//protein modification by small protein conjugation	gi|224065423|ref|XP_002301810.1|/1.34843e-156/predicted protein [Populus trichocarpa]
Bv7_177410_uxfk.t1	2567	1079	4063	40.88	151.73	1.89204	Up	0	0	-	K14431|1|1e-23|110|aly:ARALYDRAFT_311885|transcription factor TGA;K08332|2|7e-23|107|vcn:VOLCADRAFT_41528|vacuolar protein 8;K09561|5|3e-07|56.2|vcn:VOLCADRAFT_67840|STIP1 homology and U-box containing protein 1 [EC:6.3.2.19]	GO:0043234//protein complex;GO:0043231//intracellular membrane-bounded organelle;GO:0044444//cytoplasmic part	GO:0033612//receptor serine/threonine kinase binding;GO:0019787//small conjugating protein ligase activity	GO:0032446//protein modification by small protein conjugation	gi|225434980|ref|XP_002283992.1|/0/PREDICTED: U-box domain-containing protein 13 [Vitis vinifera]
Bv8u_204630_ixqa.t1	2816	1542	4241	53.1	144.05	1.43979	Up	2.27032e-283	1.86158e-281	-	K14431|1|1e-19|97.4|aly:ARALYDRAFT_311885|transcription factor TGA;K09561|2|9e-06|51.2|vcn:VOLCADRAFT_67840|STIP1 homology and U-box containing protein 1 [EC:6.3.2.19]	-	GO:0016874//ligase activity;GO:0005488//binding	GO:0050832//defense response to fungus;GO:0032446//protein modification by small protein conjugation;GO:0012501//programmed cell death	gi|255562520|ref|XP_002522266.1|/0/ubiquitin-protein ligase, putative [Ricinus communis]
Bv2_043980_njgz.t1	1355	258	533	19.06	38.57	1.01693	Up	1.2129e-22	9.67979e-22	-	K14431|1|4e-71|266|aly:ARALYDRAFT_311885|transcription factor TGA	-	GO:0005488//binding	-	gi|296087863|emb|CBI35119.3|/6.76282e-87/unnamed protein product [Vitis vinifera]
Bv6_150400_dakj.t1	2869	1462	658	49.39	21.93	-1.17131	Down	5.94614e-71	1.21671e-69	-	K14431|1|2e-10|67.0|aly:ARALYDRAFT_311885|transcription factor TGA	GO:0009536//plastid	GO:0033612//receptor serine/threonine kinase binding;GO:0019787//small conjugating protein ligase activity	GO:0032446//protein modification by small protein conjugation	gi|225425823|ref|XP_002264918.1|/0/PREDICTED: U-box domain-containing protein 6-like [Vitis vinifera]
Bv7_156520_wayh.t1	2329	371	168	15.54	6.93	-1.16506	Down	5.1263e-19	3.57049e-18	-	K14431|1|1e-09|63.5|aly:ARALYDRAFT_311885|transcription factor TGA;K09561|2|9e-06|50.8|vcn:VOLCADRAFT_67840|STIP1 homology and U-box containing protein 1 [EC:6.3.2.19]	GO:0044424//intracellular part	-	GO:0009743//response to carbohydrate stimulus	gi|460401517|ref|XP_004246269.1|/0/PREDICTED: U-box domain-containing protein 16-like [Solanum lycopersicum]
Bv9_228950_xiuj.t1	763	0	44.98	0.001	6.01	12.5531	Up	6.47636e-14	3.54111e-13	-	K13449|1|4e-61|232|rcu:RCOM_1381930|pathogenesis-related protein 1	-	-	-	gi|205271005|emb|CAP66260.1|/1.18643e-69/pathogenesis-related protein 1a [Beta vulgaris]
Bv9_228960_dyfe.t1	765	2	95.02	0.27	12.65	5.55003	Up	4.02154e-26	3.58341e-25	-	K13449|1|6e-58|222|rcu:RCOM_1381930|pathogenesis-related protein 1	-	-	-	gi|205271005|emb|CAP66260.1|/7.00858e-70/pathogenesis-related protein 1a [Beta vulgaris]
Bv8_203170_fcma.t1	737	59	0	8.45	0.001	-13.0447	Down	1.45706e-18	9.97714e-18	-	K13449|1|2e-45|180|rcu:RCOM_1381930|pathogenesis-related protein 1	GO:0031410//cytoplasmic vesicle	-	-	gi|297793275|ref|XP_002864522.1|/9.90082e-58/hypothetical protein ARALYDRAFT_495859 [Arabidopsis lyrata subsp. lyrata]
Bv8_203180_zurt.t1	895	2823	50	326.18	5.62	-5.85895	Down	0	0	-	K13449|1|2e-34|144|rcu:RCOM_1381930|pathogenesis-related protein 1	GO:0031410//cytoplasmic vesicle	-	-	gi|357479771|ref|XP_003610171.1|/2.83236e-71/Cysteine-rich secretory protein LCCL domain-containing [Medicago truncatula]

## Sheet: 简化
S3 Table. Analyses of DEGs in plant hormone signal transduction pathway for E-59-vs-E-82.
Gene ID	Log2 Ratio(E-82/E-59)	FDR	KEGG Orthology
Bv5_094070_zpij.t1	-10.4305	7.22565e-09	K13946|1|2e-15|82.8|rcu:RCOM_0592670|auxin influx carrier (AUX1 LAX family)
Bv2_024560_oxac.t1	-1.50696	3.86285e-44	K13946|1|0.0|785|mtr:MTR_7g067450|auxin influx carrier (AUX1 LAX family)
Bv5_106300_sutp.t1	4.77419	3.78398e-21	K14485|1|1e-35|111|rcu:RCOM_0556140|transport inhibitor response 1
Bv9_226660_mmps.t1	-2.57294	6.27896e-43	K14484|1|3e-59|226|rcu:RCOM_0895040|auxin-responsive protein IAA
Bv6_152250_rens.t1	-1.40199	0	K14484|1|6e-48|190|aly:ARALYDRAFT_470401|auxin-responsive protein IAA
Bv1_003020_qzmp.t1	-1.05336	1.22601e-19	K14486|1|8e-177|619|mtr:MTR_2g005240|auxin response factor
Bv9_226660_mmps.t1	-2.57294	6.27896e-43	K14484|1|3e-59|226|rcu:RCOM_0895040|auxin-responsive protein IAA
Bv6_152250_rens.t1	-1.40199	0	K14484|1|6e-48|190|aly:ARALYDRAFT_470401|auxin-responsive protein IAA
Bv_11910_djhy.t1	-3.34659	9.06674e-14	K14487|1|0.0|1064|rcu:RCOM_0032550|auxin responsive GH3 gene family
Bv8_189440_yijx.t1	12.4067	2.99906e-10	K14488|1|4e-34|142|vvi:100267173|SAUR family protein
Bv4_078800_topn.t1	3.3966	3.2117e-33	K14488|1|2e-31|134|gmx:100809305|SAUR family protein
Bv7_161830_utwr.t1	3.39453	6.13492e-05	K14488|1|5e-07|52.8|pop:POPTR_576714|SAUR family protein
Bv5_092890_gaxu.t1	2.30801	6.35715e-76	K14488|1|6e-36|150|vvi:100255700|SAUR family protein
Bv7u_181460_jyeq.t1	-4.87596	2.02807e-07	K14488|1|7e-45|179|vvi:100242742|SAUR family protein
Bv8_195080_hufq.t1	-4.51728	7.46583e-17	K14488|1|7e-41|166|vvi:100266455|SAUR family protein
Bv9u_231180_cnxm.t1	-4.32193	5.90448e-05	K14488|1|2e-51|201|vvi:100257133|SAUR family protein
Bv_02900_pyye.t1	-1.5557	3.29763e-06	K14488|1|1e-29|128|vvi:100241753|SAUR family protein
Bv7_172770_emrj.t1	-1.50693	2.37428e-32	K14488|1|8e-06|48.5|pop:POPTR_589337|SAUR family protein
Bv1_002520_uxdq.t1	-1.18923	4.37183e-30	K14488|1|5e-30|129|pop:POPTR_664170|SAUR family protein
Bv9u_231480_afwz.t1	-1.1375	0.000155394	K14490|1|1e-60|233|rcu:RCOM_1489450|histidine-containing phosphotransfer peotein
Bv9u_230960_fuxy.t1	9.36632	4.81905e-05	K14491|1|1e-23|110|aly:ARALYDRAFT_474061|two-component response regulator ARR-B family
Bv6_131270_dzpj.t1	2.1078	1.6457e-27	K14491|1|3e-13|75.1|aly:ARALYDRAFT_479152|two-component response regulator ARR-B family
Bv2_031950_qerp.t1	-1.05322	1.9118e-17	K14491|1|6e-146|516|vvi:100250889|two-component response regulator ARR-B family
Bv3_064750_fpmx.t2	-1.97863	3.08867e-07	K14492|1|1e-58|225|vvi:100243627|two-component response regulator ARR-A family
Bv5_100210_zody.t1	5.63582	1.78314e-27	K13258|1|5e-76|283|gmx:547489|2-hydroxyisoflavanone dehydratase [EC:4.2.1.105];K14493|2|1e-31|135|ath:AT3G63010|gibberellin receptor GID1 [EC:3.-.-.-]
Bv1u_022360_mcie.t1	5.0607	2.67054e-09	K14493|1|8e-38|156|ppp:PHYPADRAFT_118478|gibberellin receptor GID1 [EC:3.-.-.-]
Bv2_044480_uecx.t1	3.15996	1.11692e-123	K14493|1|7e-43|173|ppp:PHYPADRAFT_118478|gibberellin receptor GID1 [EC:3.-.-.-]
Bv_07710_ngft.t1	2.36421	0	K14493|1|7e-165|579|pop:POPTR_834505|gibberellin receptor GID1 [EC:3.-.-.-]
Bv8_183950_ujtx.t1	2.35262	1.48574e-181	K13258|1|2e-57|221|gmx:547489|2-hydroxyisoflavanone dehydratase [EC:4.2.1.105];K14493|2|2e-33|142|ppp:PHYPADRAFT_118478|gibberellin receptor GID1 [EC:3.-.-.-]
Bv7_167770_dcxg.t1	2.33782	1.03549e-86	K14493|1|2e-173|607|pop:POPTR_552633|gibberellin receptor GID1 [EC:3.-.-.-]
Bv_52300_dzey.t1	1.81691	0.000291242	K14493|1|2e-60|231|ppp:PHYPADRAFT_118478|gibberellin receptor GID1 [EC:3.-.-.-]
Bv9_214700_tafa.t1	1.07568	1.57384e-54	K13258|1|2e-56|218|gmx:547489|2-hydroxyisoflavanone dehydratase [EC:4.2.1.105];K14493|2|2e-20|98.6|vvi:100249385|gibberellin receptor GID1 [EC:3.-.-.-]
Bv3u_069790_htpw.t1	-2.83107	3.84855e-39	K13258|1|2e-24|112|gmx:547489|2-hydroxyisoflavanone dehydratase [EC:4.2.1.105];K14493|2|5e-23|107|pop:POPTR_827350|gibberellin receptor GID1 [EC:3.-.-.-]
Bv2_031240_jgio.t1	-2.51362	0.000103351	K13258|1|7e-58|223|gmx:547489|2-hydroxyisoflavanone dehydratase [EC:4.2.1.105];K14493|2|6e-25|113|aly:ARALYDRAFT_477795|gibberellin receptor GID1 [EC:3.-.-.-]
Bv3u_069830_hfde.t1	-2.48278	0.000173288	K14493|1|2e-35|148|ppp:PHYPADRAFT_118478|gibberellin receptor GID1 [EC:3.-.-.-]
Bv3_056490_cofs.t1	-1.56787	8.18918e-25	K13258|1|7e-43|173|gmx:547489|2-hydroxyisoflavanone dehydratase [EC:4.2.1.105];K14493|2|1e-18|93.2|ath:AT3G63010|gibberellin receptor GID1 [EC:3.-.-.-]
Bv_50350_tscq.t1	-1.33048	6.09426e-47	K13258|1|1e-57|223|gmx:547489|2-hydroxyisoflavanone dehydratase [EC:4.2.1.105];K14493|2|2e-22|105|aly:ARALYDRAFT_477795|gibberellin receptor GID1 [EC:3.-.-.-]
Bv9_210280_aktg.t1	-2.50635	0.000103378	K14495|1|2e-11|68.6|vvi:100245654|F-box protein GID2
Bv7_177010_gxyt.t1	2.44462	8.37304e-149	K14494|1|1e-45|183|ppp:PHYPADRAFT_235432|DELLA protein
Bv_11670_tjty.t1	1.76865	0	K14494|1|2e-53|209|pop:POPTR_645273|DELLA protein
Bv8_187170_hfws.t1	1.76238	0	K14494|1|1e-58|226|rcu:RCOM_0307540|DELLA protein
Bv7_177020_rmpw.t1	1.65609	1.43052e-41	K14494|1|2e-46|186|ppp:PHYPADRAFT_235432|DELLA protein
Bv4_089090_tmkj.t1	1.53091	1.97816e-48	K14494|1|8e-61|233|pop:POPTR_645273|DELLA protein
Bv9_227830_fznw.t1	1.44846	0.000854046	K14494|1|8e-58|224|pop:POPTR_719856|DELLA protein
Bv7_177000_npoz.t1	1.32334	4.84246e-102	K14494|1|2e-44|179|ppp:PHYPADRAFT_235432|DELLA protein
Bv7_177040_dqmt.t1	1.2818	8.00773e-64	K14494|1|2e-46|186|pop:POPTR_645273|DELLA protein
Bv4_073630_tehx.t1	1.09823	3.22951e-37	K14494|1|4e-64|244|rcu:RCOM_0629510|DELLA protein
Bv5_095880_uphg.t1	-4.04439	5.35185e-83	K14494|1|1e-59|230|ppp:PHYPADRAFT_235432|DELLA protein
Bv6_124840_fjig.t1	-1.65009	3.48926e-12	K14494|1|2e-32|139|vvi:100232937|DELLA protein
Bv1_009660_uztw.t1	2.82419	1.12728e-81	K01090|1|5e-37|154|sbi:SORBI_01g038410|protein phosphatase [EC:3.1.3.16];K14497|3|1e-26|119|ath:AT5G57050|protein phosphatase 2C [EC:3.1.3.16]
Bv7_175270_tona.t1	2.62937	0	K01090|1|2e-89|328|sbi:SORBI_01g038410|protein phosphatase [EC:3.1.3.16];K14497|2|3e-43|174|bdi:100838998|protein phosphatase 2C [EC:3.1.3.16]
Bv8_194600_kyrm.t2	1.74889	1.32423e-214	K01090|1|3e-23|108|sbi:SORBI_01g038410|protein phosphatase [EC:3.1.3.16];K14497|2|5e-17|87.8|vvi:100261766|protein phosphatase 2C [EC:3.1.3.16]
Bv3_052130_fqmw.t1	1.73435	2.03375e-46	K01090|1|4e-27|120|ppp:PHYPADRAFT_139554|protein phosphatase [EC:3.1.3.16];K14497|2|3e-25|114|rcu:RCOM_1579770|protein phosphatase 2C [EC:3.1.3.16]
Bv_27810_rres.t1	1.7314	2.12993e-67	K01090|1|2e-34|144|sbi:SORBI_01g038410|protein phosphatase [EC:3.1.3.16];K14497|2|3e-27|121|aly:ARALYDRAFT_470764|protein phosphatase 2C [EC:3.1.3.16]
Bv8_194600_kyrm.t3	1.31468	2.37268e-22	K01090|1|3e-15|81.6|sbi:SORBI_01g038410|protein phosphatase [EC:3.1.3.16];K14497|2|2e-07|55.5|vvi:100261766|protein phosphatase 2C [EC:3.1.3.16]
Bv7_155870_fwwi.t1	-2	0.000755491	K01090|1|6e-09|62.0|ota:Ot09g03800|protein phosphatase [EC:3.1.3.16];K14497|2|2e-08|60.5|aly:ARALYDRAFT_470764|protein phosphatase 2C [EC:3.1.3.16]
Bv1_010270_irrt.t1	-1.67138	1.64035e-06	K01090|1|1e-67|256|sbi:SORBI_01g038410|protein phosphatase [EC:3.1.3.16];K14497|2|6e-36|150|vcn:VOLCADRAFT_61058|protein phosphatase 2C [EC:3.1.3.16]
Bv_41370_eykt.t1	-1.4068	3.31233e-21	K14497|1|4e-22|105|smo:SELMODRAFT_179532|protein phosphatase 2C [EC:3.1.3.16]
Bv_18390_pjyi.t1	-1.36012	2.8811e-05	K01090|1|3e-55|214|sbi:SORBI_01g038410|protein phosphatase [EC:3.1.3.16];K14497|2|4e-38|157|pop:POPTR_422871|protein phosphatase 2C [EC:3.1.3.16]
Bv6_136120_ywks.t1	1.13808	4.56291e-33	K14498|1|1e-142|504|vvi:100853603|serine/threonine-protein kinase SRK2 [EC:2.7.11.1]
Bv5_100730_zmyx.t1	-2.45226	1.29698e-06	K14498|1|1e-149|527|vvi:100243594|serine/threonine-protein kinase SRK2 [EC:2.7.11.1]
Bv7_179000_dsuf.t1	-1.18608	3.31339e-16	K14432|1|6e-06|51.2|sbi:SORBI_02g043620|ABA responsive element binding factor
Bv3_066830_rnwf.t1	-1.09493	1.39038e-15	K14432|1|1e-85|315|vvi:100266389|ABA responsive element binding factor
Bv_14640_wfph.t1	-11.1737	8.24276e-12	K04424|1|6e-39|160|aly:ARALYDRAFT_909157|sterile alpha motif and leucine zipper containing kinase AZK [EC:2.7.11.25];K14510|3|4e-38|157|ppp:PHYPADRAFT_30352|serine/threonine-protein kinase CTR1 [EC:2.7.11.1]
Bv9_215310_ihrd.t3	-1.38722	1.70576e-68	K14510|1|4e-74|278|rcu:RCOM_0382890|serine/threonine-protein kinase CTR1 [EC:2.7.11.1];K04424|5|4e-72|271|aly:ARALYDRAFT_909157|sterile alpha motif and leucine zipper containing kinase AZK [EC:2.7.11.25]
Bv5u_122380_cedd.t1	-1.36637	1.52149e-50	K14510|1|2e-41|168|aly:ARALYDRAFT_487152|serine/threonine-protein kinase CTR1 [EC:2.7.11.1]
Bv9_215300_tzhd.t1	1.24553	4.26844e-36	K14515|1|6e-08|58.2|osa:4328647|EIN3-binding F-box protein;K10268|3|1e-07|57.4|sbi:SORBI_05g025540|F-box and leucine-rich repeat protein 2/20
Bv9_211300_nzcd.t1	1.15384	1.14586e-148	K14514|1|0.0|670|rcu:RCOM_0656830|ethylene-insensitive protein 3
Bv5_119300_wnjc.t1	6.98527	4.92653e-35	K14516|1|2e-41|167|vvi:100246426|ethylene-responsive transcription factor 1
Bv5_100160_ghsa.t1	3.64783	2.69221e-137	K09286|1|3e-54|210|ath:AT4G17500|EREBP-like factor;K14517|2|9e-41|166|ath:AT5G47220|ethylene-responsive transcription factor 2
Bv7u_180410_myzy.t1	3.39132	0	K13417|1|1e-61|236|aly:ARALYDRAFT_899604|somatic embryogenesis receptor kinase 4 [EC:2.7.10.1 2.7.11.1];K13416|2|1e-61|236|ath:AT4G33430|brassinosteroid insensitive 1-associated receptor kinase 1 [EC:2.7.10.1 2.7.11.1]
Bv3_051200_jzzu.t1	3.3604	4.84761e-18	K13417|1|4e-29|128|ath:AT2G13790|somatic embryogenesis receptor kinase 4 [EC:2.7.10.1 2.7.11.1];K13418|3|5e-28|124|aly:ARALYDRAFT_895025|somatic embryogenesis receptor kinase 1 [EC:2.7.10.1 2.7.11.1];K13416|5|3e-27|122|aly:ARALYDRAFT_491347|brassinosteroid insensitive 1-associated receptor kinase 1 [EC:2.7.10.1 2.7.11.1]
Bv_23910_prjc.t1	3.35484	1.29751e-08	K04733|1|4e-34|143|smo:SELMODRAFT_159261|interleukin-1 receptor-associated kinase 4 [EC:2.7.11.1];K13416|4|1e-30|132|rcu:RCOM_1534760|brassinosteroid insensitive 1-associated receptor kinase 1 [EC:2.7.10.1 2.7.11.1]
Bv3_059770_kpaa.t1	2.8121	6.63102e-41	K04733|1|4e-53|208|smo:SELMODRAFT_159261|interleukin-1 receptor-associated kinase 4 [EC:2.7.11.1];K13417|2|2e-52|206|ath:AT2G13790|somatic embryogenesis receptor kinase 4 [EC:2.7.10.1 2.7.11.1];K13416|5|7e-50|197|ath:AT4G33430|brassinosteroid insensitive 1-associated receptor kinase 1 [EC:2.7.10.1 2.7.11.1]
Bv1_012210_pzmq.t1	2.38143	0.00032643	K04733|1|2e-50|199|smo:SELMODRAFT_159261|interleukin-1 receptor-associated kinase 4 [EC:2.7.11.1];K13418|2|4e-50|198|vvi:100247683|somatic embryogenesis receptor kinase 1 [EC:2.7.10.1 2.7.11.1];K13416|3|5e-50|197|rcu:RCOM_1534760|brassinosteroid insensitive 1-associated receptor kinase 1 [EC:2.7.10.1 2.7.11.1]
Bv9_210900_haeh.t1	1.53621	9.25811e-100	K04733|1|1e-54|213|smo:SELMODRAFT_159261|interleukin-1 receptor-associated kinase 4 [EC:2.7.11.1];K13417|2|2e-54|213|ath:AT2G13790|somatic embryogenesis receptor kinase 4 [EC:2.7.10.1 2.7.11.1];K13416|4|3e-54|212|ath:AT4G33430|brassinosteroid insensitive 1-associated receptor kinase 1 [EC:2.7.10.1 2.7.11.1];K13418|5|4e-54|211|vvi:100247683|somatic embryogenesis receptor kinase 1 [EC:2.7.10.1 2.7.…
Bv_17720_kwzy.t1	1.47062	3.15812e-40	K13416|1|6e-63|240|ath:AT4G33430|brassinosteroid insensitive 1-associated receptor kinase 1 [EC:2.7.10.1 2.7.11.1];K13430|4|2e-61|234|sbi:SORBI_04g020990|serine/threonine-protein kinase PBS1 [EC:2.7.11.1];K13418|5|7e-61|233|vvi:100247683|somatic embryogenesis receptor kinase 1 [EC:2.7.10.1 2.7.11.1]
Bv6_137450_megx.t1	1.35039	4.13486e-63	K04733|1|1e-50|199|smo:SELMODRAFT_159261|interleukin-1 receptor-associated kinase 4 [EC:2.7.11.1];K13416|4|5e-48|191|rcu:RCOM_1534760|brassinosteroid insensitive 1-associated receptor kinase 1 [EC:2.7.10.1 2.7.11.1]
Bv5_116110_hedw.t1	1.29504	3.87318e-07	K04733|1|4e-61|235|smo:SELMODRAFT_159261|interleukin-1 receptor-associated kinase 4 [EC:2.7.11.1];K13430|3|3e-58|225|sbi:SORBI_04g020990|serine/threonine-protein kinase PBS1 [EC:2.7.11.1];K13416|5|2e-57|223|aly:ARALYDRAFT_491347|brassinosteroid insensitive 1-associated receptor kinase 1 [EC:2.7.10.1 2.7.11.1]
Bv8_200840_nanq.t2	1.20982	1.02367e-07	K04733|1|4e-120|431|smo:SELMODRAFT_159261|interleukin-1 receptor-associated kinase 4 [EC:2.7.11.1];K13416|4|3e-76|285|rcu:RCOM_1534760|brassinosteroid insensitive 1-associated receptor kinase 1 [EC:2.7.10.1 2.7.11.1]
Bv7_167950_mzaa.t1	-10.7895	3.67983e-09	K04733|1|6e-52|203|smo:SELMODRAFT_159261|interleukin-1 receptor-associated kinase 4 [EC:2.7.11.1];K13418|3|2e-51|202|aly:ARALYDRAFT_895025|somatic embryogenesis receptor kinase 1 [EC:2.7.10.1 2.7.11.1];K13416|4|2e-51|202|ath:AT4G33430|brassinosteroid insensitive 1-associated receptor kinase 1 [EC:2.7.10.1 2.7.11.1]
Bv5_116060_ehfg.t2	-4.22239	5.90526e-05	K04733|1|7e-63|241|smo:SELMODRAFT_159261|interleukin-1 receptor-associated kinase 4 [EC:2.7.11.1];K00924|4|1e-56|220|osa:4333912|[EC:2.7.1.-];K13416|5|7e-56|218|aly:ARALYDRAFT_491347|brassinosteroid insensitive 1-associated receptor kinase 1 [EC:2.7.10.1 2.7.11.1]
Bv7_170720_sucz.t1	-2.9386	2.68587e-07	K13416|1|2e-65|249|rcu:RCOM_1534760|brassinosteroid insensitive 1-associated receptor kinase 1 [EC:2.7.10.1 2.7.11.1];K13418|5|7e-64|244|aly:ARALYDRAFT_895025|somatic embryogenesis receptor kinase 1 [EC:2.7.10.1 2.7.11.1]
Bv3u_070650_ueya.t1	-2.63227	6.65807e-12	K13416|1|4e-26|117|rcu:RCOM_1534760|brassinosteroid insensitive 1-associated receptor kinase 1 [EC:2.7.10.1 2.7.11.1];K13417|2|2e-25|115|ath:AT2G13790|somatic embryogenesis receptor kinase 4 [EC:2.7.10.1 2.7.11.1];K13418|4|3e-24|111|vvi:100247683|somatic embryogenesis receptor kinase 1 [EC:2.7.10.1 2.7.11.1]
Bv3_062540_dhyt.t1	-2.6059	1.73941e-70	K13428|1|2e-16|84.7|ath:AT5G20480|LRR receptor-like serine/threonine-protein kinase EFR [EC:2.7.11.1];K13416|5|9e-16|82.4|ath:AT4G33430|brassinosteroid insensitive 1-associated receptor kinase 1 [EC:2.7.10.1 2.7.11.1]
Bv2_039920_zdog.t1	-2.16281	1.03762e-63	K10576|1|4e-79|294|vvi:100250088|ubiquitin-conjugating enzyme E2 H [EC:6.3.2.19];K13418|2|4e-56|218|vvi:100247683|somatic embryogenesis receptor kinase 1 [EC:2.7.10.1 2.7.11.1];K13416|4|6e-54|211|rcu:RCOM_1534760|brassinosteroid insensitive 1-associated receptor kinase 1 [EC:2.7.10.1 2.7.11.1]
Bv4_071380_ozrj.t1	-1.97013	7.13894e-16	K13416|1|6e-27|121|aly:ARALYDRAFT_491347|brassinosteroid insensitive 1-associated receptor kinase 1 [EC:2.7.10.1 2.7.11.1];K04733|4|5e-25|115|smo:SELMODRAFT_159261|interleukin-1 receptor-associated kinase 4 [EC:2.7.11.1]
Bv4_089640_myqr.t1	-1.9349	1.13982e-22	K13416|1|4e-62|238|ath:AT4G33430|brassinosteroid insensitive 1-associated receptor kinase 1 [EC:2.7.10.1 2.7.11.1];K13418|2|9e-62|237|aly:ARALYDRAFT_895025|somatic embryogenesis receptor kinase 1 [EC:2.7.10.1 2.7.11.1];K13417|5|1e-61|236|aly:ARALYDRAFT_899604|somatic embryogenesis receptor kinase 4 [EC:2.7.10.1 2.7.11.1]
Bv8_202860_edsx.t1	-1.59938	8.36972e-26	K13416|1|7e-63|239|ath:AT4G33430|brassinosteroid insensitive 1-associated receptor kinase 1 [EC:2.7.10.1 2.7.11.1];K13418|2|7e-63|239|ath:AT1G71830|somatic embryogenesis receptor kinase 1 [EC:2.7.10.1 2.7.11.1];K13417|3|1e-62|239|aly:ARALYDRAFT_899604|somatic embryogenesis receptor kinase 4 [EC:2.7.10.1 2.7.11.1]
Bv8_185120_fodo.t1	-1.57412	1.3852e-89	K13416|1|4e-16|85.5|aly:ARALYDRAFT_491347|brassinosteroid insensitive 1-associated receptor kinase 1 [EC:2.7.10.1 2.7.11.1];K13418|3|7e-16|84.7|vvi:100247683|somatic embryogenesis receptor kinase 1 [EC:2.7.10.1 2.7.11.1]
Bv6_149160_nhyf.t1	-1.45683	3.71595e-21	K04733|1|4e-60|231|smo:SELMODRAFT_159261|interleukin-1 receptor-associated kinase 4 [EC:2.7.11.1];K13415|3|2e-54|213|sbi:SORBI_03g032990|protein brassinosteroid insensitive 1 [EC:2.7.10.1 2.7.11.1];K13416|4|4e-54|211|aly:ARALYDRAFT_491347|brassinosteroid insensitive 1-associated receptor kinase 1 [EC:2.7.10.1 2.7.11.1]
Bv_38700_wdct.t1	-1.39689	4.94324e-09	K13416|1|3e-53|209|ath:AT4G33430|brassinosteroid insensitive 1-associated receptor kinase 1 [EC:2.7.10.1 2.7.11.1];K13418|3|7e-53|207|aly:ARALYDRAFT_895025|somatic embryogenesis receptor kinase 1 [EC:2.7.10.1 2.7.11.1];K04733|4|7e-53|207|smo:SELMODRAFT_159261|interleukin-1 receptor-associated kinase 4 [EC:2.7.11.1]
Bv8_183490_zejn.t1	-1.27164	1.97867e-16	K13418|1|2e-145|514|ath:AT1G71830|somatic embryogenesis receptor kinase 1 [EC:2.7.10.1 2.7.11.1];K13416|3|3e-145|514|ath:AT4G33430|brassinosteroid insensitive 1-associated receptor kinase 1 [EC:2.7.10.1 2.7.11.1]
Bv5_116120_edrm.t1	-1.24844	2.17812e-27	K04733|1|2e-59|229|smo:SELMODRAFT_159261|interleukin-1 receptor-associated kinase 4 [EC:2.7.11.1];K13416|3|5e-56|218|ath:AT4G33430|brassinosteroid insensitive 1-associated receptor kinase 1 [EC:2.7.10.1 2.7.11.1];K13417|4|7e-56|218|ath:AT2G13790|somatic embryogenesis receptor kinase 4 [EC:2.7.10.1 2.7.11.1];K13430|5|9e-56|217|zma:100283091|serine/threonine-protein kinase PBS1 [EC:2.7.11.1]
Bv3_056310_ezdc.t1	-1.15528	0.00043531	K13418|1|2e-65|249|rcu:RCOM_0186340|somatic embryogenesis receptor kinase 1 [EC:2.7.10.1 2.7.11.1];K13416|5|4e-59|228|aly:ARALYDRAFT_491347|brassinosteroid insensitive 1-associated receptor kinase 1 [EC:2.7.10.1 2.7.11.1]
Bv3u_071100_fppt.t1	-1.15406	3.24015e-08	K04733|1|2e-64|245|smo:SELMODRAFT_159261|interleukin-1 receptor-associated kinase 4 [EC:2.7.11.1];K13416|3|5e-58|224|rcu:RCOM_1534760|brassinosteroid insensitive 1-associated receptor kinase 1 [EC:2.7.10.1 2.7.11.1];K13418|4|2e-57|221|vvi:100247683|somatic embryogenesis receptor kinase 1 [EC:2.7.10.1 2.7.11.1]
Bv5_094320_kjqk.t1	-1.08992	3.1179e-22	K10576|1|3e-67|255|vvi:100250088|ubiquitin-conjugating enzyme E2 H [EC:6.3.2.19];K13416|2|2e-63|243|aly:ARALYDRAFT_491347|brassinosteroid insensitive 1-associated receptor kinase 1 [EC:2.7.10.1 2.7.11.1];K13417|5|3e-63|242|aly:ARALYDRAFT_899604|somatic embryogenesis receptor kinase 4 [EC:2.7.10.1 2.7.11.1]
Bv5_095400_wiki.t1	-1.02514	1.88925e-17	K13418|1|4e-49|195|aly:ARALYDRAFT_895025|somatic embryogenesis receptor kinase 1 [EC:2.7.10.1 2.7.11.1];K13416|3|4e-48|191|ath:AT4G33430|brassinosteroid insensitive 1-associated receptor kinase 1 [EC:2.7.10.1 2.7.11.1]
Bv1_006530_cpwk.t1	4.71882	1.01677e-12	K13420|1|2e-76|287|sbi:SORBI_06g028760|LRR receptor-like serine/threonine-protein kinase FLS2 [EC:2.7.11.1];K13415|3|1e-69|264|ath:AT4G39400|protein brassinosteroid insensitive 1 [EC:2.7.10.1 2.7.11.1]
Bv1_013660_sgry.t1	3.06246	2.64366e-28	K13415|1|8e-60|229|aly:ARALYDRAFT_912402|protein brassinosteroid insensitive 1 [EC:2.7.10.1 2.7.11.1]
Bv2_024720_rznk.t1	2.88293	3.80682e-45	K13415|1|0.0|1267|vvi:100252647|protein brassinosteroid insensitive 1 [EC:2.7.10.1 2.7.11.1]
Bv_11850_ctmf.t1	2.20742	1.48215e-32	K13415|1|9e-06|50.8|pop:POPTR_650846|protein brassinosteroid insensitive 1 [EC:2.7.10.1 2.7.11.1]
Bv4_074750_moky.t1	1.67764	1.23986e-135	K13415|1|4e-80|298|vvi:100252647|protein brassinosteroid insensitive 1 [EC:2.7.10.1 2.7.11.1]
Bv3_063270_xzag.t1	1.60881	1.58757e-131	K04733|1|3e-27|122|smo:SELMODRAFT_33807|interleukin-1 receptor-associated kinase 4 [EC:2.7.11.1];K05658|3|3e-26|119|vvi:100262734|ATP-binding cassette, subfamily B (MDR/TAP), member 1;K00924|4|1e-25|117|ath:AT1G14370|[EC:2.7.1.-];K13415|5|1e-25|117|ath:AT4G39400|protein brassinosteroid insensitive 1 [EC:2.7.10.1 2.7.11.1]
Bv6_130200_nwxn.t1	1.60772	2.2718e-120	K13415|1|0.0|1323|vvi:100252647|protein brassinosteroid insensitive 1 [EC:2.7.10.1 2.7.11.1]
Bv1_000930_djas.t1	1.34645	0.000186087	K13415|1|2e-85|315|pop:POPTR_562744|protein brassinosteroid insensitive 1 [EC:2.7.10.1 2.7.11.1]
Bv3u_069900_qota.t1	1.31861	2.6499e-28	K04733|1|2e-23|109|smo:SELMODRAFT_230241|interleukin-1 receptor-associated kinase 4 [EC:2.7.11.1];K13415|5|4e-21|102|aly:ARALYDRAFT_912402|protein brassinosteroid insensitive 1 [EC:2.7.10.1 2.7.11.1]
Bv5_112530_nsqa.t1	1.2007	0.00039554	K13415|1|2e-129|462|vvi:100252647|protein brassinosteroid insensitive 1 [EC:2.7.10.1 2.7.11.1]
Bv2u_047030_nuxd.t1	-5.39232	1.60565e-12	K13415|1|5e-78|291|rcu:RCOM_0478150|protein brassinosteroid insensitive 1 [EC:2.7.10.1 2.7.11.1]
Bv3_067020_oenm.t1	-4.78806	1.04881e-286	K13415|1|2e-96|352|ath:AT4G39400|protein brassinosteroid insensitive 1 [EC:2.7.10.1 2.7.11.1]
Bv5_098510_twgr.t1	-4.24817	0	K13415|1|2e-45|182|sbi:SORBI_03g032990|protein brassinosteroid insensitive 1 [EC:2.7.10.1 2.7.11.1]
Bv6_140360_kkft.t1	-3.55714	1.32609e-55	K10576|1|1e-66|253|vvi:100250088|ubiquitin-conjugating enzyme E2 H [EC:6.3.2.19];K13415|2|5e-56|218|osa:4324691|protein brassinosteroid insensitive 1 [EC:2.7.10.1 2.7.11.1]
Bv9_225660_sudp.t1	-3.39058	3.11134e-73	K13420|1|1e-68|259|ath:AT5G46330|LRR receptor-like serine/threonine-protein kinase FLS2 [EC:2.7.11.1];K13415|3|4e-68|258|aly:ARALYDRAFT_912402|protein brassinosteroid insensitive 1 [EC:2.7.10.1 2.7.11.1]
Bv3_062660_tjfu.t1	-3.01973	2.9663e-41	K04733|1|2e-31|135|smo:SELMODRAFT_230241|interleukin-1 receptor-associated kinase 4 [EC:2.7.11.1];K13415|3|8e-29|127|aly:ARALYDRAFT_912402|protein brassinosteroid insensitive 1 [EC:2.7.10.1 2.7.11.1]
Bv7_160190_sdkg.t1	-2.65338	0	K10576|1|2e-60|232|vvi:100250088|ubiquitin-conjugating enzyme E2 H [EC:6.3.2.19];K13415|2|3e-55|215|rcu:RCOM_0478150|protein brassinosteroid insensitive 1 [EC:2.7.10.1 2.7.11.1]
Bv2_036200_jxjw.t1	-2.4461	2.3354e-48	K13415|1|1e-30|133|pop:POPTR_650846|protein brassinosteroid insensitive 1 [EC:2.7.10.1 2.7.11.1]
Bv2_040250_esyp.t1	-2.26322	2.04819e-77	K13415|1|5e-92|338|pop:POPTR_650846|protein brassinosteroid insensitive 1 [EC:2.7.10.1 2.7.11.1]
Bv1_005710_ptis.t1	-2.19351	8.44708e-136	K10576|1|7e-75|280|vvi:100250088|ubiquitin-conjugating enzyme E2 H [EC:6.3.2.19];K13415|2|1e-61|236|sbi:SORBI_03g032990|protein brassinosteroid insensitive 1 [EC:2.7.10.1 2.7.11.1]
Bv1_017910_yyjm.t1	-2.17306	1.65677e-09	K13415|1|4e-76|285|osa:4324691|protein brassinosteroid insensitive 1 [EC:2.7.10.1 2.7.11.1]
Bv1_018220_pnwg.t1	-2.02088	6.54889e-62	K13415|1|4e-48|191|osa:4324691|protein brassinosteroid insensitive 1 [EC:2.7.10.1 2.7.11.1]
Bv7_169990_cete.t1	-2.0082	2.09794e-27	K13415|1|1e-51|203|osa:4324691|protein brassinosteroid insensitive 1 [EC:2.7.10.1 2.7.11.1]
Bv6_128540_kgwr.t1	-1.96695	6.27148e-48	K13415|1|0.0|881|rcu:RCOM_0478150|protein brassinosteroid insensitive 1 [EC:2.7.10.1 2.7.11.1]
Bv_25960_dhcc.t1	-1.94206	3.05578e-85	K13415|1|3e-101|368|sbi:SORBI_03g032990|protein brassinosteroid insensitive 1 [EC:2.7.10.1 2.7.11.1]
Bv7_155730_xqwh.t1	-1.90087	3.99696e-08	K13415|1|4e-50|198|aly:ARALYDRAFT_912402|protein brassinosteroid insensitive 1 [EC:2.7.10.1 2.7.11.1]
Bv6_150380_jrcw.t1	-1.78512	8.74048e-40	K13415|1|2e-54|213|ath:AT4G39400|protein brassinosteroid insensitive 1 [EC:2.7.10.1 2.7.11.1]
Bv_11240_tzjg.t1	-1.58862	1.34659e-26	K13415|1|2e-64|245|sbi:SORBI_03g032990|protein brassinosteroid insensitive 1 [EC:2.7.10.1 2.7.11.1];K00924|2|3e-64|244|aly:ARALYDRAFT_476729|[EC:2.7.1.-]
Bv6_149160_nhyf.t1	-1.45683	3.71595e-21	K04733|1|4e-60|231|smo:SELMODRAFT_159261|interleukin-1 receptor-associated kinase 4 [EC:2.7.11.1];K13415|3|2e-54|213|sbi:SORBI_03g032990|protein brassinosteroid insensitive 1 [EC:2.7.10.1 2.7.11.1];K13416|4|4e-54|211|aly:ARALYDRAFT_491347|brassinosteroid insensitive 1-associated receptor kinase 1 [EC:2.7.10.1 2.7.11.1]
Bv2_024900_cxzp.t2	-1.43976	3.18141e-06	K13415|1|2e-59|229|rcu:RCOM_0478150|protein brassinosteroid insensitive 1 [EC:2.7.10.1 2.7.11.1]
Bv7_155730_xqwh.t2	-1.34698	8.60522e-14	K13415|1|3e-50|199|aly:ARALYDRAFT_912402|protein brassinosteroid insensitive 1 [EC:2.7.10.1 2.7.11.1]
Bv7u_181650_ximt.t1	-1.13898	8.58285e-08	K10576|1|6e-57|221|vvi:100250088|ubiquitin-conjugating enzyme E2 H [EC:6.3.2.19];K13415|2|5e-45|181|osa:4324691|protein brassinosteroid insensitive 1 [EC:2.7.10.1 2.7.11.1]
Bv7_170870_nhwz.t1	-1.06859	1.22106e-20	K13420|1|2e-68|259|pop:POPTR_1075175|LRR receptor-like serine/threonine-protein kinase FLS2 [EC:2.7.11.1];K13415|5|3e-66|252|pop:POPTR_650846|protein brassinosteroid insensitive 1 [EC:2.7.10.1 2.7.11.1]
Bv_18730_dxas.t1	2.51964	2.01098e-07	K14499|1|9e-39|159|vvi:100243702|BRI1 kinase inhibitor 1
Bv7u_182480_xcmm.t2	-1.14384	0.000184286	K14500|1|1e-23|109|pop:POPTR_823961|BR-signaling kinase [EC:2.7.11.1]
Bv5u_121450_uoje.t1	-1.12013	2.13786e-58	K14500|1|0.0|798|vvi:100249852|BR-signaling kinase [EC:2.7.11.1]
Bv_05280_yfzt.t1	-4.72489	7.2976e-07	K14503|1|8e-25|112|rcu:RCOM_1593760|brassinosteroid resistant 1/2
Bv_51330_psrc.t1	5.66567	0	K08235|1|6e-124|442|vvi:100252949|xyloglucan:xyloglucosyl transferase [EC:2.4.1.207];K14504|2|1e-123|441|vvi:100256520|xyloglucan:xyloglucosyl transferase TCH4 [EC:2.4.1.207]
Bv1_009910_pzfz.t1	4.49766	1.39969e-184	K08235|1|1e-122|437|vvi:100252949|xyloglucan:xyloglucosyl transferase [EC:2.4.1.207];K14504|2|3e-122|436|vvi:100256520|xyloglucan:xyloglucosyl transferase TCH4 [EC:2.4.1.207]
Bv2_042550_duix.t1	2.28477	1.09672e-232	K08235|1|5e-128|456|vvi:100252949|xyloglucan:xyloglucosyl transferase [EC:2.4.1.207];K14504|2|2e-126|451|vvi:100256520|xyloglucan:xyloglucosyl transferase TCH4 [EC:2.4.1.207]
Bv5_107740_yqwe.t1	2.2332	0	K08235|1|9e-125|444|vvi:100241119|xyloglucan:xyloglucosyl transferase [EC:2.4.1.207];K14504|3|5e-123|439|rcu:RCOM_1630040|xyloglucan:xyloglucosyl transferase TCH4 [EC:2.4.1.207]
Bv2_042540_tyiu.t1	1.87019	2.97492e-278	K08235|1|6e-127|452|vvi:100252949|xyloglucan:xyloglucosyl transferase [EC:2.4.1.207];K14504|2|2e-126|450|vvi:100256520|xyloglucan:xyloglucosyl transferase TCH4 [EC:2.4.1.207]
Bv5_107720_ydci.t1	1.69705	0	K08235|1|3e-124|443|vvi:100241119|xyloglucan:xyloglucosyl transferase [EC:2.4.1.207];K14504|4|9e-123|438|vvi:100256520|xyloglucan:xyloglucosyl transferase TCH4 [EC:2.4.1.207]
Bv_22210_sgpn.t1	1.47673	1.28322e-12	K10151|1|3e-37|155|pop:POPTR_804326|cyclin D2;K14505|2|5e-34|144|ath:AT4G34160|cyclin D3, plant
Bv9_230570_fmcp.t1	-1.59416	1.31696e-90	K14505|1|5e-100|363|vvi:100264093|cyclin D3, plant
Bv8_194860_qukn.t1	1.11893	1.2643e-75	K13464|1|6e-42|169|vvi:100254231|jasmonate ZIM domain-containing protein
Bv5_101440_nrfj.t1	2.17853	0	K13422|1|4e-158|556|vvi:100250607|transcription factor MYC2
Bv6_152320_acwe.t1	-13.2046	1.58234e-39	K13422|1|2e-11|68.9|mtr:MTR_8g067280|transcription factor MYC2
Bv6_152310_hqjn.t1	-5.58162	3.10874e-12	K13422|1|2e-09|62.0|ppp:PHYPADRAFT_164647|transcription factor MYC2
Bv3_057270_ameu.t1	-1.25109	3.30503e-09	K13422|1|8e-07|53.9|vvi:100250607|transcription factor MYC2
Bv6_151270_gufi.t1	-1.17715	4.72824e-14	K13422|1|3e-13|75.5|rcu:RCOM_0864470|transcription factor MYC2
Bv1_002460_iagh.t1	-1.17053	6.73492e-06	K13422|1|4e-34|144|bdi:100836477|transcription factor MYC2
Bv5_097910_rcqt.t1	4.30639	5.79252e-10	K14431|1|5e-09|59.7|mtr:MTR_3g087940|transcription factor TGA
Bv_49700_iicn.t1	2.48981	3.38802e-07	K14431|1|4e-133|473|pop:POPTR_564507|transcription factor TGA
Bv9_216560_wuax.t1	2.16388	3.92577e-267	K14431|1|1e-07|57.0|aly:ARALYDRAFT_311885|transcription factor TGA;K09561|2|2e-07|56.2|vcn:VOLCADRAFT_67840|STIP1 homology and U-box containing protein 1 [EC:6.3.2.19]
Bv7_177410_uxfk.t1	1.89204	0	K14431|1|1e-23|110|aly:ARALYDRAFT_311885|transcription factor TGA;K08332|2|7e-23|107|vcn:VOLCADRAFT_41528|vacuolar protein 8;K09561|5|3e-07|56.2|vcn:VOLCADRAFT_67840|STIP1 homology and U-box containing protein 1 [EC:6.3.2.19]
Bv8u_204630_ixqa.t1	1.43979	1.86158e-281	K14431|1|1e-19|97.4|aly:ARALYDRAFT_311885|transcription factor TGA;K09561|2|9e-06|51.2|vcn:VOLCADRAFT_67840|STIP1 homology and U-box containing protein 1 [EC:6.3.2.19]
Bv2_043980_njgz.t1	1.01693	9.67979e-22	K14431|1|4e-71|266|aly:ARALYDRAFT_311885|transcription factor TGA
Bv6_150400_dakj.t1	-1.17131	1.21671e-69	K14431|1|2e-10|67.0|aly:ARALYDRAFT_311885|transcription factor TGA
Bv7_156520_wayh.t1	-1.16506	3.57049e-18	K14431|1|1e-09|63.5|aly:ARALYDRAFT_311885|transcription factor TGA;K09561|2|9e-06|50.8|vcn:VOLCADRAFT_67840|STIP1 homology and U-box containing protein 1 [EC:6.3.2.19]
Bv9_228950_xiuj.t1	12.5531	3.54111e-13	K13449|1|4e-61|232|rcu:RCOM_1381930|pathogenesis-related protein 1
Bv9_228960_dyfe.t1	5.55003	3.58341e-25	K13449|1|6e-58|222|rcu:RCOM_1381930|pathogenesis-related protein 1
Bv8_203170_fcma.t1	-13.0447	9.97714e-18	K13449|1|2e-45|180|rcu:RCOM_1381930|pathogenesis-related protein 1
Bv8_203180_zurt.t1	-5.85895	0	K13449|1|2e-34|144|rcu:RCOM_1381930|pathogenesis-related protein 1
