# Supplementary material for: Transcriptomic profiling of taproot growth and sucrose accumulation in sugar beet (Beta vulgaris L.) at different developmental stages
Source: PLoS One. 2017 Apr 13;12(4):e0175454. doi: 10.1371/journal.pone.0175454 (PMC5391080; doi:10.1371/journal.pone.0175454)
Supplement: S4 Table — (XLS) [file pone.0175454.s004.xls]

## Sheet: biozythesis and metabolism 
S4 Table. Expression level of genes involved plant hormone biosynthesis and metabolism.
	Gene ID	Z-37 DAE (FPKM)	Z-59 DAE (FPKM)	Z-82 DAE (FPKM)	Z-113 DAE (FPKM)	Z-134 DAE (FPKM)	E-37 DAE (FPKM)	E-59 DAE (FPKM)	E-82 DAE (FPKM)	E-113 DAE (FPKM)	E-134 DAE (FPKM)
CYP90B1	Bv6_134390_tnss.t1	5.14	1.56	0.56	0.78	0.23	1.9	0.79	0.11	0.28	0.06
	Bv6_134380_wyet.t1	4.52	0.75	0.44	0.64	0.11	0.95	0.33	0.43	0.64	0.11
	Bv5_095810_pjxn.t1	0.26	0	0	0.23	0	0.23	0.12	0	0.06	0.06
	Bv9_218570_axjr.t1	0.05	0	0	0	0	0	0	0.06	0	0
CYP90A1	Bv2_024470_qyup.t1	7.6	10.34	21.39	28.17	17.48	6.75	12.58	36.64	21.05	26.58
	Bv9_218570_axjr.t1	0.05	0	0	0	0	0	0	0.06	0	0
YUCCA	Bv5_092750_qmmk.t1	8.83	12.56	11.48	16.22	13.99	8.28	13.27	13.7	12.59	11.58
	Bv3_055490_nows.t1	2.83	4.02	8.99	7.21	3.5	6.83	3.51	5.5	4.51	4.4
	Bv2_024430_sqhz.t1	0.8	1.34	1.95	2.59	2.68	0.29	0.6	1.25	2.19	1.91
	Bv2_024410_zuis.t1	0.62	0.61	1.06	1.73	2.25	0.43	1.15	1.99	1.38	0.95
	Bv9_218590_dgaq.t1	0.63	2.59	1.53	1.72	1.72	1.16	5.07	8.41	9.37	5.93
	Bv2_032540_mpzw.t1	1.55	1.19	0.35	1.07	0.04	1.57	1.27	0.27	0.04	0.04
	Bv7_168070_ytfu.t1	0.68	0.38	0	0.38	0	1.24	0	0	0.12	0
	Bv5_112460_kffm.t1	5.41	2.77	0.73	0.28	0.46	5.03	2.46	0.33	0.55	0.93
	Bv7_168080_qsnw.t1	1.88	0.21	0.28	0.14	0.07	2.59	0.35	0.14	0.62	0.21
	Bv3_055480_agnz.t1	0.33	0.74	0	0.06	0	0.9	0.87	0.24	0.06	0.06
	Bv9_218580_ysxe.t1	0	0.24	0	0	0	0.12	0.12	0.24	0.81	0.23
	Bv8_200720_fzrz.t1	0.06	0	0	0	0	0	0	0	0	0
	Bv8_194960_gpfp.t1	0	0	0	0	0	0	0	0	0	0.06
	Bv2_045900_wajo.t1	0	0	0	0	0	0	0.15	0	0	0
	Bv_46000_ottc.t1	0	0.06	0.06	0	0	0.06	0.06	0.12	0	0.18
	Bv7_168650_jqsa.t1	0.93	0.18	0.25	0	0	0.84	0.06	0.3	0.18	0
IPT	Bv6_139300_ctns.t1	2.07	2.93	3.93	4.2	4.91	1.46	2.97	1.89	2.28	2.9
	Bv8_187840_ayig.t1	1.95	1.87	2.99	3.57	2.57	3.12	3	2.86	2	2.16
	Bv6_135190_ckth.t1	0.38	0.08	0.08	3.13	4.34	0.04	0.08	0	0	0.04
	Bv9_225640_fcfu.t1	1.76	0.61	1.92	1.77	0.06	1.08	2.17	1.52	2.12	1.82
	Bv_00420_uaqe.t1	4.01	1.35	1.08	1.7	0.95	2.36	1.08	1.27	1.05	0.77
	Bv_21550_npsu.t1	1.06	1.69	1.71	0.92	1.7	2.11	2.06	1.14	1.17	1.99
	Bv2_040910_dzzs.t1	4.92	4.04	1.4	0.53	0.91	12.36	3.79	0.36	0.78	0.46
	Bv_52080_hast.t1	0.59	0.82	0.54	0.53	0.97	0.56	0.17	0.12	0.45	1.1
	Bv8_198130_xggd.t1	0.62	0.69	1.23	0.35	0.18	1.2	0.9	0.86	0.17	0.68
	Bv2_043140_sihz.t1	0	0.09	0.09	0.34	0.09	0	0	0	0.08	0.08
	Bv7_163440_zorj.t1	0.07	0	0	0.08	0	0.08	0	0.4	0	0
	Bv_28480_odsj.t1	0	0	0	0	0	0.11	0.12	0.57	0.9	0.34
	Bv_03640_zstx.t1	0.05	0	0	0	0	0.09	0.06	0	0.06	0
GA3-ox	Bv_36430_jypn.t1	10.67	138.01	147.84	257.65	175.43	11.22	152.88	72.01	114.18	127
	Bv6_137440_wifi.t1	17.93	33.23	35.45	32.79	38.01	32.32	60.24	52.65	58.38	61.06
	Bv_19360_giwx.t1	20.12	22.13	9.86	13.04	9.23	28.35	21.24	8.02	10.33	6.19
	Bv2_045940_ycin.t1	0	0	0.39	6.92	2.68	0.07	0.23	1.14	1.28	0.98
	Bv9_224620_cdhq.t1	4.57	9.44	0.94	4	2.56	1.74	3.06	5.53	4.88	1.99
	Bv2u_047590_fuxx.t1	9.16	0.59	0.22	1.61	0	2.52	0.22	2.93	1.38	0.29
	Bv9_217740_psjf.t1	7.37	2.44	1.05	0.36	0.56	5.24	1.42	0.36	0.6	0.18
	Bv6_129470_osxt.t1	0.14	0	0.32	0.16	1.06	0.46	0	0	0.55	0.31
	Bv3_063040_ucfq.t1	0	0	0.36	0	0.5	0	0	0.24	0	0.83
	Bv9_226570_apay.t1	0.06	0	0	0	0.07	0.25	0	0	0	0
	Bv_64000_efoc.t1	0.69	0	0	0	0	0.39	0	0	0	0
	Bv7_175340_xcyp.t1	0	0	0	0	0	0.19	0	0	0	0
	Bv_40940_fcst.t1	1.12	0.13	0.13	0	0.26	0.62	0	0	0	0
GA20-ox	Bv9_224650_eyjw.t1	20.06	41.96	75.75	99.36	75.68	30.05	75.31	90.32	76.58	69.79
	Bv1u_022290_rhen.t1	19.4	57.26	24.49	29.32	54.72	20.3	8.5	19.74	26.53	68.08
	Bv3_049850_umac.t1	2.18	2.74	6.85	5.76	9.03	2.08	3.17	5.9	9.75	5.12
	Bv1u_022260_ahxx.t2	0.68	0.58	0.99	0.85	1.21	0.5	0.97	0.68	1.31	1.24
	Bv3_049860_adgp.t1	2.81	1.35	0.26	0.57	0.39	1.69	0.84	0.38	0.25	0.26
	Bv_47460_zmmm.t1	34.97	21.69	0.84	0.48	0.14	31.07	10.98	0.82	1.7	0.96
	Bv3_049880_hnsi.t1	0	1.68	0	0.11	0.8	0.98	11.56	15.78	9.54	5.22
	Bv5_119130_pkmg.t1	0.59	0.82	0	0.08	0.34	0.48	0.42	0	0.08	0.16
	Bv_47170_ojrs.t1	0.53	0.39	0	0.07	0.07	1.66	0.6	0.2	0.32	0.06
	Bv9u_231350_wqhw.t1	0.32	0.46	0.21	0.05	0.05	0.78	0.07	0.1	0.06	0.1
	Bv1_011410_wmet.t1	0	0	0	0	0	0.07	0	0	0	0
CYP734A1	Bv2_044610_qchu.t1	4.96	14.08	19.55	32.38	38.81	8.84	17	21.01	23.12	47.72
	Bv5_114980_mfap.t1	4.85	4.89	12.85	17.18	10.45	6.24	12.73	18.6	14.85	13.85
	Bv_00900_hrrf.t1	4.78	5.38	19.84	16.83	19.65	3.55	6.47	7.43	17.66	7.91
	Bv_37060_ayhw.t1	31.38	3.62	7.13	8.05	8.27	45.06	12.72	2.33	5.63	1.94
	Bv5_115070_egnq.t2	1.07	1.97	0.61	3.58	3.3	1.67	3.65	3.01	4.28	3.7
	Bv_37820_xjck.t1	4.72	4.46	3.7	2.16	4.55	9.01	5.7	1.22	1.78	3.4
	Bv5_115050_ewoo.t1	0.54	0.16	1.71	1.8	2.86	1.81	0.44	1.14	5.56	2.6
	Bv1_014680_cfmo.t1	0.81	3.06	2.26	1.63	1.06	3.1	3.6	6.24	2.81	3.49
	Bv_36990_peup.t1	3.8	0.35	0.84	1.35	0.7	4.75	0.85	0.3	0.78	0.13
	Bv_44590_ceig.t1	0.42	0.15	0.55	1.23	0.56	0.61	0.63	0.62	0.53	0.46
	Bv_44600_aksi.t1	0.3	0.57	0.57	1.13	0.47	0.11	0.35	0.9	0.67	0.22
	Bv_00920_kkod.t1	0.28	0.05	2.09	0.72	0.74	0.05	0.1	0.82	0.56	1.02
	Bv5_097690_xtfy.t1	27.93	32.27	2.09	0.32	6.32	19.55	0.55	0.14	0	0.32
	Bv9_226290_kdtt.t1	2.31	0.14	0.24	0.19	0.05	1.82	0.14	0.37	0.32	0
	Bv_06040_euey.t1	0.2	0.89	0	0.11	0	0.88	0	0	0.77	0
	Bv5_115070_egnq.t1	0	0	0.29	0.11	0	0.33	0.37	0.12	0	0
	Bv5_097630_qkex.t1	0.15	2.86	0.76	0.11	0	0.17	0.11	0.4	0.42	0.42
	Bv5_115040_ddhx.t1	0	0	0.06	0.06	0	0	0.06	0	0	0.11
	Bv5_097620_chrj.t1	0.85	4.55	0.07	0	0.3	1.38	0.21	0.14	0	0
	Bv5_115030_nffn.t1	0.23	1.77	0	0	0	0	0	0	0	0
	Bv5_115020_uprw.t1	0.34	2.93	0.06	0	0	0	0	0	0	0
	Bv2_034580_amtk.t1	0.15	0.05	0	0	0	0.16	0.11	0	0.05	0
	Bv5_097720_ugqg.t1	4	0.09	0.08	0	0	4.08	0.09	0	0.16	0
	Bv8_199600_qmzt.t1	0.23	0	0.04	0	0	0.29	0.09	0.04	0	0.04
	Bv5_097680_hohi.t1	29.37	26.38	1.23	0	1.61	25.17	0.68	0	0	0
	Bv5_097710_itko.t1	7.12	0.98	0	0	0	7.48	0.38	0	0.09	0
	Bv_86020_ufjz.t1	0.45	0	0	0	0	0.5	0	0	0	0
	Bv7_157950_rhtf.t1	1.06	0	0.82	0	0.22	0.05	0.11	1.02	0.16	0
	Bv_09900_fauw.t1	0.51	0.1	0.21	0	0	0.51	0.16	0.1	0	0.15
UGT76C1_2	Bv4_077780_xkxs.t1	0.27	0.06	0.19	19.7	0.13	0.18	0.12	0	0.06	0.12
	Bv1_009340_xyuj.t1	5.9	6.07	10.28	10.87	9.85	3.21	6.89	2.75	5.93	5.26
	Bv4_077800_pann.t1	0.41	2.84	4.6	10.85	6.43	0.75	1.15	1.81	0.97	1.77
	Bv6_131650_pmxx.t1	3.91	6.91	12.67	10.22	8.61	3.44	7.14	8.88	7.85	6.67
	Bv4_077770_cdyk.t1	3.46	7.1	10.28	7.66	9.05	4.38	7.32	8.86	9.5	9.53
	Bv5_097150_wnsu.t1	2.36	3.01	4.2	6.3	3.5	4.82	4.19	5	4.93	4.35
	Bv4_077810_giww.t1	0	0.09	0	6	0	0	0	0	0	0
	Bv4_077830_tzcw.t1	1.02	3.41	6.48	4.78	1.06	0.65	0	0	4.54	0
	Bv4_077790_jjir.t1	0.09	0.49	0.4	2.35	0.92	0	0	0	0	0
	Bv9_207280_kgsm.t1	0.39	0	0	1.42	2.76	0.7	0.28	0	0	0
	Bv2_026390_xwai.t1	6.53	6.91	1.89	1.41	1.06	8.63	4.77	1.09	1.4	1.85
	Bv2_026410_cpyn.t1	0.31	0.35	0.59	1.15	0.72	0.51	0.29	0.92	0.8	0.86
	Bv2_026370_yfwe.t1	0.72	0.66	0.46	1.06	1.19	0.44	0.82	0.7	0.65	1.6
	Bv1_009290_geac.t1	8.07	1.2	0.87	1.02	0.23	1.11	0.63	0.34	1.24	2.09
	Bv1_009460_jwpc.t1	1.62	0.45	0.15	0.8	0.1	5.78	1.52	4.89	0.94	0.7
	Bv4_077820_grhm.t1	0	0	0	0.64	0	0	0	0	0	0
	Bv1_009370_cghi.t1	0	0	0	0.49	0.17	0	0	1.94	0.48	1.92
	Bv2_026400_umoz.t1	0.06	0.2	0.26	0.45	0.54	0.06	0.26	0.13	0.19	0.51
	Bv2_026380_mixi.t1	0.81	0.91	0.46	0.38	0.16	1.48	0.46	0.23	0.45	0.37
	Bv9_221440_dxfs.t1	0	0.12	0.68	0.12	0.13	0.12	0.19	0.49	0.84	0.67
	Bv2_026360_ytio.t1	0.09	0.1	0.3	0	0.07	0.09	0.03	0	0	0.06
	Bv_34090_gkxh.t1	0	0	0	0	0	0.16	0	0	0	0
	Bv1_009410_jqjk.t1	0	0	0	0	0	0.07	0	0	0	0
	Bv1_009450_xtmj.t1	0	0.14	0	0	0	0	0	0.14	0	0
GA2-ox	Bv5_120730_ndnw.t1	33.32	1.27	2.15	1.46	1.03	7.67	3.51	10.25	5.19	1.38

## Sheet: signaling
	gene_id	transcript_id(s)	BS-37_FPKM	BS-59_FPKM	BS-82_FPKM	BS-113_FPKM	BS-134_FPKM	SD-37_FPKM	SD-59_FPKM	SD-82_FPKM	SD-113_FPKM	SD-134_FPKM	Symbol	KEGG Orthology	GO Component	GO Function	GO Process	Blast nr
BZR1/2	Bv6_135080_nyuw.t1	Bv6_135080_nyuw.t1	85.42	43.84	55.55	50.34	42.06	47.13	40.71	60.29	51.04	37.25	-	K14503|1|3e-89|327|vvi:100249673|brassinosteroid resistant 1/2	-	-	-	gi|462397783|gb|EMJ03451.1|/3.36824e-88/hypothetical protein PRUPE_ppa008842mg [Prunus persica]
	Bv1_014790_fxre.t1	Bv1_014790_fxre.t1	55.18	47.12	42.08	41.18	54.07	48.04	38.93	33.04	35.27	41.02	-	K14503|1|4e-88|323|rcu:RCOM_1593760|brassinosteroid resistant 1/2	GO:0044444//cytoplasmic part	GO:0003676//nucleic acid binding	GO:0043401//steroid hormone mediated signaling pathway	gi|460385070|ref|XP_004238228.1|/6.77921e-92/PREDICTED: protein BRASSINAZOLE-RESISTANT 1-like [Solanum lycopersicum]
	Bv_24040_epwr.t1	Bv_24040_epwr.t1	80.93	34.95	32.23	18.69	20.49	38.4	35.01	36.65	24.77	23.57	-	K14503|1|5e-33|140|vvi:100249673|brassinosteroid resistant 1/2	-	-	-	gi|225443710|ref|XP_002267082.1|/6.54504e-98/PREDICTED: BES1/BZR1 homolog protein 4 [Vitis vinifera]
	Bv_05280_yfzt.t1	Bv_05280_yfzt.t1	0.48	1.08	0.27	0.27	0.28	0.44	2.38	0.09	0.09	0	-	K14503|1|8e-25|112|rcu:RCOM_1593760|brassinosteroid resistant 1/2	-	-	-	gi|224116772|ref|XP_002317388.1|/8.49934e-58/predicted protein [Populus trichocarpa]
	Bv5_098420_zryh.t1	Bv5_098420_zryh.t1	0	0	0.12	0	0	0	0	0	0	0	-	K08775|1|9e-29|125|vvi:100241398|breast cancer 2 susceptibility protein;K14503|2|9e-15|79.0|vvi:100249673|brassinosteroid resistant 1/2	-	-	-	gi|224140485|ref|XP_002323613.1|/9.26311e-27/predicted protein [Populus trichocarpa]
TCH4	Bv5_107740_yqwe.t1	Bv5_107740_yqwe.t1	598.77	250.38	554.53	208.13	80.96	270.35	127.65	600.18	381.53	21.2	-	K08235|1|9e-125|444|vvi:100241119|xyloglucan:xyloglucosyl transferase [EC:2.4.1.207];K14504|3|5e-123|439|rcu:RCOM_1630040|xyloglucan:xyloglucosyl transferase TCH4 [EC:2.4.1.207]	GO:0005576//extracellular region;GO:0030312//external encapsulating structure	GO:0016798//hydrolase activity, acting on glycosyl bonds;GO:0016758//transferase activity, transferring hexosyl groups	GO:0044042//glucan metabolic process	gi|34809190|gb|AAQ82628.1|/5.45291e-150/xyloglucan endotransglucosylase [Beta vulgaris subsp. vulgaris]
	Bv5_107720_ydci.t1	Bv5_107720_ydci.t1	679.93	242.41	317.5	206.72	58.91	388.91	161.44	523.45	244.84	16.95	-	K08235|1|3e-124|443|vvi:100241119|xyloglucan:xyloglucosyl transferase [EC:2.4.1.207];K14504|4|9e-123|438|vvi:100256520|xyloglucan:xyloglucosyl transferase TCH4 [EC:2.4.1.207]	GO:0005576//extracellular region;GO:0030312//external encapsulating structure	GO:0016798//hydrolase activity, acting on glycosyl bonds;GO:0016758//transferase activity, transferring hexosyl groups	GO:0044042//glucan metabolic process	gi|34809190|gb|AAQ82628.1|/1.34151e-151/xyloglucan endotransglucosylase [Beta vulgaris subsp. vulgaris]
	Bv_51330_psrc.t1	Bv_51330_psrc.t1	3.13	3.24	154.99	159.62	53.38	3.08	6.59	334.52	188.74	530.63	-	K08235|1|6e-124|442|vvi:100252949|xyloglucan:xyloglucosyl transferase [EC:2.4.1.207];K14504|2|1e-123|441|vvi:100256520|xyloglucan:xyloglucosyl transferase TCH4 [EC:2.4.1.207]	GO:0005576//extracellular region;GO:0030312//external encapsulating structure	GO:0016798//hydrolase activity, acting on glycosyl bonds;GO:0016758//transferase activity, transferring hexosyl groups	GO:0044042//glucan metabolic process	gi|401466646|gb|AFP93557.1|/2.00617e-126/xyloglucan endotransglycosylase/hydrolase 1 [Neolamarckia cadamba]
	Bv2_042540_tyiu.t1	Bv2_042540_tyiu.t1	447.01	158.9	225.36	117.6	45.91	162.83	71.18	260.22	187.11	9.78	-	K08235|1|6e-127|452|vvi:100252949|xyloglucan:xyloglucosyl transferase [EC:2.4.1.207];K14504|2|2e-126|450|vvi:100256520|xyloglucan:xyloglucosyl transferase TCH4 [EC:2.4.1.207]	GO:0005576//extracellular region;GO:0030312//external encapsulating structure	GO:0016798//hydrolase activity, acting on glycosyl bonds;GO:0016758//transferase activity, transferring hexosyl groups	GO:0044042//glucan metabolic process	gi|147854712|emb|CAN80250.1|/1.43893e-126/hypothetical protein VITISV_036640 [Vitis vinifera]
	Bv1_009910_pzfz.t1	Bv1_009910_pzfz.t1	26.21	2.73	54.84	56.73	12.67	9.94	3.25	73.42	18.23	8.46	-	K08235|1|1e-122|437|vvi:100252949|xyloglucan:xyloglucosyl transferase [EC:2.4.1.207];K14504|2|3e-122|436|vvi:100256520|xyloglucan:xyloglucosyl transferase TCH4 [EC:2.4.1.207]	GO:0005576//extracellular region;GO:0030312//external encapsulating structure	GO:0016798//hydrolase activity, acting on glycosyl bonds;GO:0016758//transferase activity, transferring hexosyl groups	GO:0044042//glucan metabolic process	gi|147854712|emb|CAN80250.1|/4.60822e-122/hypothetical protein VITISV_036640 [Vitis vinifera]
	Bv2_042550_duix.t1	Bv2_042550_duix.t1	214.67	35.78	21.94	19.97	13.1	90.06	27.06	131.86	51.31	0.99	-	K08235|1|5e-128|456|vvi:100252949|xyloglucan:xyloglucosyl transferase [EC:2.4.1.207];K14504|2|2e-126|451|vvi:100256520|xyloglucan:xyloglucosyl transferase TCH4 [EC:2.4.1.207]	GO:0005576//extracellular region;GO:0030312//external encapsulating structure	GO:0016798//hydrolase activity, acting on glycosyl bonds;GO:0016758//transferase activity, transferring hexosyl groups	GO:0044042//glucan metabolic process	gi|359484996|ref|XP_002273742.2|/4.02822e-127/PREDICTED: probable xyloglucan endotransglucosylase/hydrolase protein 23-like [Vitis vinifera]
	Bv1_009950_zaew.t1	Bv1_009950_zaew.t1	0	0.25	1.35	3.81	1.38	0.16	0.51	1.82	0.33	0.08	-	K08235|1|5e-111|399|vvi:100246166|xyloglucan:xyloglucosyl transferase [EC:2.4.1.207];K14504|3|2e-110|397|vvi:100256520|xyloglucan:xyloglucosyl transferase TCH4 [EC:2.4.1.207]	GO:0005576//extracellular region;GO:0030312//external encapsulating structure	GO:0016798//hydrolase activity, acting on glycosyl bonds;GO:0016758//transferase activity, transferring hexosyl groups	GO:0044042//glucan metabolic process;GO:0042546//cell wall biogenesis	gi|359485091|ref|XP_003633213.1|/4.3162e-111/PREDICTED: probable xyloglucan endotransglucosylase/hydrolase protein 23-like [Vitis vinifera]
	Bv7_162070_pgeq.t2	Bv7_162070_pgeq.t2	0.14	0.69	0	0.38	0.39	0.53	0.55	0.38	0.43	0.44	-	K08235|1|7e-114|409|vvi:100252949|xyloglucan:xyloglucosyl transferase [EC:2.4.1.207];K14504|3|1e-111|401|vvi:100256520|xyloglucan:xyloglucosyl transferase TCH4 [EC:2.4.1.207]	GO:0005576//extracellular region;GO:0030312//external encapsulating structure	GO:0016798//hydrolase activity, acting on glycosyl bonds;GO:0016758//transferase activity, transferring hexosyl groups	GO:0044042//glucan metabolic process	gi|225446121|ref|XP_002270416.1|/8.70399e-113/PREDICTED: probable xyloglucan endotransglucosylase/hydrolase protein 23 [Vitis vinifera]
	Bv8_194180_mzpf.t1	Bv8_194180_mzpf.t1	1.18	0	0	0	0	0.09	0	0	0	0.09	-	K08235|1|7e-121|431|vvi:100241119|xyloglucan:xyloglucosyl transferase [EC:2.4.1.207];K14504|2|1e-118|424|vvi:100256520|xyloglucan:xyloglucosyl transferase TCH4 [EC:2.4.1.207]	GO:0005576//extracellular region;GO:0030312//external encapsulating structure	GO:0016798//hydrolase activity, acting on glycosyl bonds;GO:0016758//transferase activity, transferring hexosyl groups	GO:0044042//glucan metabolic process	gi|22947852|gb|AAN07898.1|/5.7904e-125/xyloglucan endotransglycosylase [Malus x domestica]
	Bv7_162070_pgeq.t1	Bv7_162070_pgeq.t1	0	0	0.13	0	0.28	0	0	0	0.22	0.15	-	K08235|1|8e-114|409|vvi:100252949|xyloglucan:xyloglucosyl transferase [EC:2.4.1.207];K14504|3|2e-111|401|vvi:100256520|xyloglucan:xyloglucosyl transferase TCH4 [EC:2.4.1.207]	GO:0005576//extracellular region;GO:0030312//external encapsulating structure	GO:0016798//hydrolase activity, acting on glycosyl bonds;GO:0016758//transferase activity, transferring hexosyl groups	GO:0044042//glucan metabolic process	gi|225446121|ref|XP_002270416.1|/1.06328e-112/PREDICTED: probable xyloglucan endotransglucosylase/hydrolase protein 23 [Vitis vinifera]
CYCD3	Bv9_230570_fmcp.t1	Bv9_230570_fmcp.t1	68.44	94.15	37.22	46.53	58.48	75.81	53.5	17.72	30.16	44.85	-	K14505|1|5e-100|363|vvi:100264093|cyclin D3, plant	-	-	GO:0009987//cellular process	gi|225428885|ref|XP_002285320.1|/6.23169e-99/PREDICTED: cyclin-D3-2-like [Vitis vinifera]
	Bv1_008610_fgku.t1	Bv1_008610_fgku.t1	30.87	28.5	44.84	39.37	35.86	32.88	23.86	44.78	34.29	35.2	-	K14505|1|6e-42|170|vvi:100264093|cyclin D3, plant;K10151|2|8e-40|163|pop:POPTR_804326|cyclin D2	-	-	-	gi|1770190|emb|CAA71244.1|/2.06877e-129/cyclin-D like protein [Oxybasis rubra]
	Bv_22210_sgpn.t1	Bv_22210_sgpn.t1	0.74	1.58	26.81	25.22	6.19	1.8	3.09	8.6	7.08	5.13	-	K10151|1|3e-37|155|pop:POPTR_804326|cyclin D2;K14505|2|5e-34|144|ath:AT4G34160|cyclin D3, plant	-	GO:0005488//binding	GO:0007049//cell cycle	gi|225424764|ref|XP_002268394.1|/1.54187e-82/PREDICTED: cyclin-D1-1 [Vitis vinifera]
	Bv1_018160_umuy.t1	Bv1_018160_umuy.t1	28.18	27.53	24.15	24.6	30.07	29.28	26.2	22.15	25.11	29.85	-	K14505|1|9e-93|339|vvi:100264093|cyclin D3, plant	-	-	GO:0009987//cellular process	gi|462424267|gb|EMJ28530.1|/2.49739e-105/hypothetical protein PRUPE_ppa015949mg [Prunus persica]
	Bv6_136640_wzii.t1	Bv6_136640_wzii.t1	10.88	16.02	12.27	18.82	25.39	16.23	26.51	13.93	19.82	23.17	-	K14505|1|8e-39|160|ath:AT3G50070|cyclin D3, plant;K10151|3|2e-37|156|pop:POPTR_804326|cyclin D2	-	-	-	gi|356497718|ref|XP_003517706.1|/3.60432e-94/PREDICTED: cyclin-D4-1-like [Glycine max]
	Bv_22210_sgpn.t2	Bv_22210_sgpn.t2	0	0.02	3.52	4.79	3.46	0.35	0.86	0.7	0.7	0.78	-	K10151|1|2e-36|152|pop:POPTR_804326|cyclin D2;K14505|2|7e-33|140|ath:AT4G34160|cyclin D3, plant	-	GO:0005488//binding	GO:0007049//cell cycle	gi|225424764|ref|XP_002268394.1|/3.80536e-81/PREDICTED: cyclin-D1-1 [Vitis vinifera]
	Bv6_124700_wtwr.t1	Bv6_124700_wtwr.t1	4.89	6.42	2.79	2.52	2.95	5.21	2.1	1.62	3.55	2.17	-	K14505|1|1e-26|119|ath:AT4G34160|cyclin D3, plant	-	-	-	gi|159025723|emb|CAN88862.1|/1.40616e-50/D5-type cyclin [Populus trichocarpa]
	Bv1_017700_mquj.t1	Bv1_017700_mquj.t1	0.41	0	0	0	0	0	0	0	0	0	-	K14505|1|1e-26|119|ath:AT4G34160|cyclin D3, plant	-	-	-	gi|255538076|ref|XP_002510103.1|/6.19905e-53/cyclin d, putative [Ricinus communis]
	Bv6_123980_inos.t1	Bv6_123980_inos.t1	0.55	0.08	0	0	0	0.97	0.32	0	0	0	-	K14505|1|9e-60|229|pop:POPTR_549935|cyclin D3, plant	-	-	-	gi|3702411|emb|CAA09769.1|/7.17686e-112/cyclin D3 [Oxybasis rubra]
	Bv6_123980_inos.t2	Bv6_123980_inos.t2	0.37	0	0.4	0	0	0.06	0	0	0	0	-	K14505|1|1e-48|191|pop:POPTR_549935|cyclin D3, plant	-	-	-	gi|3702411|emb|CAA09769.1|/2.96789e-79/cyclin D3 [Oxybasis rubra]
ARF	Bv4_084110_okdq.t1	Bv4_084110_okdq.t1	40.96	64.09	51.36	72.38	81.71	44.88	65.93	38.66	48.23	80.52	-	K14486|1|5e-154|543|pop:POPTR_589324|auxin response factor	-	GO:0005488//binding;GO:0001071//nucleic acid binding transcription factor activity	GO:0009725//response to hormone stimulus;GO:0009791//post-embryonic development;GO:0050794//regulation of cellular process;GO:0006351//transcription, DNA-dependent	gi|359476473|ref|XP_002266678.2|/0/PREDICTED: auxin response factor 8-like [Vitis vinifera]
	Bv5_111670_yzaj.t1	Bv5_111670_yzaj.t1	44.88	72.93	82.75	65.43	70.33	51.09	60.75	88.32	81.42	73.39	-	K14486|1|3e-148|525|mtr:MTR_2g005240|auxin response factor	GO:0043231//intracellular membrane-bounded organelle	GO:0001071//nucleic acid binding transcription factor activity;GO:0005515//protein binding	GO:0009725//response to hormone stimulus;GO:0006355//regulation of transcription, DNA-dependent;GO:0009908//flower development;GO:0009900;GO:0010260//organ senescence;GO:0008283//cell proliferation	gi|225456475|ref|XP_002284543.1|/0/PREDICTED: auxin response factor 2 [Vitis vinifera]
	Bv6_145030_kddw.t1	Bv6_145030_kddw.t1	41.02	32.56	31.55	64.02	67.27	49.14	50.85	54.08	58.06	63	-	K14486|1|0.0|900|vvi:100264303|auxin response factor	-	GO:0005488//binding	GO:0009725//response to hormone stimulus;GO:0050794//regulation of cellular process	gi|225465265|ref|XP_002268348.1|/0/PREDICTED: auxin response factor 1 [Vitis vinifera]
	Bv8_184830_opag.t1	Bv8_184830_opag.t1	30.21	29.55	36.5	56.28	31.5	40.09	36.97	57.12	43.15	44.75	-	K14486|1|0.0|684|vvi:100245251|auxin response factor	-	-	-	gi|297740441|emb|CBI30623.3|/0/unnamed protein product [Vitis vinifera]
	Bv9_205380_gcik.t1	Bv9_205380_gcik.t1	36.85	51.89	44.09	52.32	71.78	45.06	54.23	46.06	58.67	82.45	-	K14486|1|1e-161|569|pop:POPTR_589324|auxin response factor	-	-	-	gi|462413840|gb|EMJ18889.1|/0/hypothetical protein PRUPE_ppa001069mg [Prunus persica]
	Bv9_205380_gcik.t2	Bv9_205380_gcik.t2	12.55	20.25	26.8	24.07	15.06	14.6	24.95	19.57	15.97	12.97	-	K14486|1|4e-160|564|pop:POPTR_589324|auxin response factor	-	-	-	gi|462413840|gb|EMJ18889.1|/0/hypothetical protein PRUPE_ppa001069mg [Prunus persica]
	Bv1_000540_ghtj.t1	Bv1_000540_ghtj.t1	3.62	6.93	9.79	22.8	21.37	4.54	10.97	16.97	17.68	24.5	-	K14486|1|9e-59|226|aly:ARALYDRAFT_472210|auxin response factor	-	-	GO:0048364//root development	gi|359492813|ref|XP_002284328.2|/4.76236e-123/PREDICTED: LOW QUALITY PROTEIN: auxin response factor 17-like [Vitis vinifera]
	Bv_06010_hgze.t1	Bv_06010_hgze.t1	29.61	22.32	16.12	17.31	19.94	33.69	18.27	14.62	9.22	13.28	-	K14486|1|0.0|1082|rcu:RCOM_1597120|auxin response factor	GO:0043231//intracellular membrane-bounded organelle	GO:0001071//nucleic acid binding transcription factor activity;GO:0043565//sequence-specific DNA binding	GO:0009888//tissue development;GO:0009725//response to hormone stimulus;GO:0010051//xylem and phloem pattern formation;GO:0048513//organ development;GO:0009791//post-embryonic development;GO:0000578//embryonic axis specification	gi|359492211|ref|XP_003634382.1|/0/PREDICTED: auxin response factor 5-like isoform 2 [Vitis vinifera]
	Bv8_194780_zzhs.t1	Bv8_194780_zzhs.t1	20.32	23.04	21.18	15.01	16.55	15.64	21.47	17.97	12.32	15.68	-	K14486|1|0.0|801|pop:POPTR_589324|auxin response factor	GO:0043231//intracellular membrane-bounded organelle	GO:0003676//nucleic acid binding;GO:0001071//nucleic acid binding transcription factor activity;GO:0005515//protein binding	GO:0048827//phyllome development;GO:0009755//hormone-mediated signaling pathway;GO:0048527//lateral root development;GO:0006351//transcription, DNA-dependent	gi|255550359|ref|XP_002516230.1|/0/Auxin response factor, putative [Ricinus communis]
	Bv1_003020_qzmp.t1	Bv1_003020_qzmp.t1	25.42	24.37	20.89	13.49	31.8	23.59	16.25	7.83	12.26	17.79	-	K14486|1|8e-177|619|mtr:MTR_2g005240|auxin response factor	-	-	-	gi|359489584|ref|XP_002264072.2|/0/PREDICTED: auxin response factor 18-like [Vitis vinifera]
	Bv9_213070_efdx.t1	Bv9_213070_efdx.t1	12.46	6.25	1.76	11.98	4.02	14.77	6.48	4.07	3.19	3.78	-	K14486|1|2e-130|465|vvi:100245251|auxin response factor	-	GO:0005488//binding	GO:0009725//response to hormone stimulus;GO:0009791//post-embryonic development;GO:0050794//regulation of cellular process;GO:0001708//cell fate specification	gi|359479063|ref|XP_002285019.2|/0/PREDICTED: auxin response factor 4-like [Vitis vinifera]
	Bv7_161970_eqms.t1	Bv7_161970_eqms.t1	3.25	7.73	7.6	9.48	10.62	5.34	9.62	7.84	8.51	11.03	-	K14486|1|3e-77|288|pop:POPTR_589324|auxin response factor	GO:0043231//intracellular membrane-bounded organelle	GO:0003676//nucleic acid binding;GO:0005515//protein binding	GO:0006351//transcription, DNA-dependent;GO:0009755//hormone-mediated signaling pathway	gi|460402311|ref|XP_004246657.1|/0/PREDICTED: auxin response factor 18-like [Solanum lycopersicum]
	Bv_04150_jrpi.t1	Bv_04150_jrpi.t1	3.55	6.41	8.45	8.15	8.46	4.6	7.97	5.91	5.88	6.18	-	K14486|1|6e-70|264|pop:POPTR_589324|auxin response factor	-	-	-	gi|469469380|gb|AGH32871.1|/0/auxin response factor 10 [Camellia sinensis]
	Bv_15900_orwr.t1	Bv_15900_orwr.t1	96.21	22.45	16.12	5.96	7.69	51.76	19.69	16.25	13.95	3.86	-	K14486|1|3e-166|584|mtr:MTR_2g005240|auxin response factor	-	GO:0005488//binding;GO:0001071//nucleic acid binding transcription factor activity	GO:0009725//response to hormone stimulus;GO:0006351//transcription, DNA-dependent;GO:0050794//regulation of cellular process	gi|255555629|ref|XP_002518850.1|/0/hypothetical protein RCOM_1311830 [Ricinus communis]
	Bv2_036730_qfwi.t1	Bv2_036730_qfwi.t1	9.32	5.04	10.24	2.39	1.79	9.8	7.92	8.38	2.58	2.22	-	K14486|1|0.0|640|pop:POPTR_589324|auxin response factor	-	GO:0005488//binding	GO:0009725//response to hormone stimulus;GO:0050794//regulation of cellular process	gi|255557566|ref|XP_002519813.1|/0/Auxin response factor, putative [Ricinus communis]
	Bv9_213070_efdx.t2	Bv9_213070_efdx.t2	1.09	1.41	3.43	0.97	0.87	3.85	1.05	1.07	0	0	-	K14486|1|3e-127|454|vvi:100245251|auxin response factor	-	GO:0005488//binding	GO:0009725//response to hormone stimulus;GO:0009791//post-embryonic development;GO:0050794//regulation of cellular process;GO:0001708//cell fate specification	gi|359479063|ref|XP_002285019.2|/0/PREDICTED: auxin response factor 4-like [Vitis vinifera]
	Bv7_157280_wxiy.t1	Bv7_157280_wxiy.t1	0.44	0.24	0.12	0.12	0.19	1.19	0.92	0.84	0.96	1.74	-	K14486|1|6e-15|80.9|vvi:100264303|auxin response factor	GO:0043231//intracellular membrane-bounded organelle	GO:0003676//nucleic acid binding;GO:0005515//protein binding	GO:0009755//hormone-mediated signaling pathway;GO:0006351//transcription, DNA-dependent	gi|225454248|ref|XP_002274925.1|/1.22602e-69/PREDICTED: protein PAIR1-like [Vitis vinifera]
AUX/IAA	Bv6_152250_rens.t1	Bv6_152250_rens.t1	693.08	561	415.63	343.29	284.62	752.79	633.26	239.63	201.5	169.35	-	K14484|1|6e-48|190|aly:ARALYDRAFT_470401|auxin-responsive protein IAA	-	-	-	gi|462401000|gb|EMJ06557.1|/2.21116e-99/hypothetical protein PRUPE_ppa007194mg [Prunus persica]
	Bv_22550_dzqn.t1	Bv_22550_dzqn.t1	194.72	295.74	225.34	223.43	224.58	257.1	325.49	309.5	327.86	328.34	-	K14484|1|1e-64|245|ath:AT3G23050|auxin-responsive protein IAA	GO:0043231//intracellular membrane-bounded organelle	GO:0005515//protein binding	GO:0009755//hormone-mediated signaling pathway	gi|388512261|gb|AFK44192.1|/3.78136e-76/unknown [Medicago truncatula]
	Bv_22570_xkxh.t1	Bv_22570_xkxh.t1	51.57	217.31	122.32	150.09	198.29	115.75	151.45	90.4	224.89	292.65	-	K14484|1|5e-60|229|ath:AT1G04240|auxin-responsive protein IAA	GO:0043231//intracellular membrane-bounded organelle	GO:0003676//nucleic acid binding;GO:0001071//nucleic acid binding transcription factor activity;GO:0005515//protein binding	GO:0009755//hormone-mediated signaling pathway;GO:0006412//translation	gi|225451360|ref|XP_002279955.1|/8.42663e-69/PREDICTED: auxin-induced protein 22D [Vitis vinifera]
	Bv9_227500_ojdd.t1	Bv9_227500_ojdd.t1	114.08	136.89	113.85	90.37	111.05	137.76	124.13	75.67	102.32	90.74	-	K14484|1|2e-50|198|ath:AT3G23050|auxin-responsive protein IAA	-	-	-	gi|225442559|ref|XP_002284282.1|/1.52541e-105/PREDICTED: auxin-responsive protein IAA27-like isoform 1 [Vitis vinifera]
	Bv9_226640_grph.t1	Bv9_226640_grph.t1	172.15	120.5	114.1	78.86	76.22	133.34	111.34	139.73	146.43	65.19	-	K14484|1|6e-49|193|aly:ARALYDRAFT_470401|auxin-responsive protein IAA	-	-	-	gi|255552973|ref|XP_002517529.1|/7.99415e-66/Auxin-responsive protein IAA1, putative [Ricinus communis]
	Bv_12360_hzdz.t1	Bv_12360_hzdz.t1	32	41.52	58.06	52.24	50.96	37.86	49.44	55.91	53.76	45.95	-	K14484|1|7e-49|193|ath:AT1G04250|auxin-responsive protein IAA	-	-	-	gi|313765825|gb|ADR80320.1|/4.33596e-104/indole-3-acetic acid-induced protein 9 [Vitis vinifera]
	Bv_60770_kfcj.t1	Bv_60770_kfcj.t1	14.57	37.59	43.77	46.23	33.39	2.01	0	0	39.19	0.32	-	K14484|1|5e-43|170|ath:AT1G04240|auxin-responsive protein IAA	GO:0043231//intracellular membrane-bounded organelle	GO:0005515//protein binding	GO:0009755//hormone-mediated signaling pathway	gi|20269063|emb|CAC84712.1|/1.10557e-49/aux/IAA protein [Populus tremula x Populus tremuloides]
	Bv9u_231340_yqiq.t1	Bv9u_231340_yqiq.t1	65.59	94.96	46.73	39.22	37.73	94.6	67.91	50.88	78.54	44.8	-	K14484|1|1e-54|213|ath:AT1G51950|auxin-responsive protein IAA	GO:0016020//membrane	GO:0005515//protein binding	GO:0044238//primary metabolic process;GO:0009725//response to hormone stimulus;GO:0009718//anthocyanin-containing compound biosynthetic process;GO:0071310//cellular response to organic substance;GO:0007165//signal transduction;GO:0006950//response to stress	gi|462411741|gb|EMJ16790.1|/1.32957e-95/hypothetical protein PRUPE_ppa007663mg [Prunus persica]
	Bv7_168950_ngxp.t1	Bv7_168950_ngxp.t1	44.12	31.63	47.11	23.79	30.09	48.21	33.59	28.62	26.51	28.36	-	K14484|1|8e-47|186|ath:AT1G04550|auxin-responsive protein IAA	-	-	-	gi|470107311|ref|XP_004289991.1|/8.18887e-56/PREDICTED: auxin-responsive protein IAA11-like [Fragaria vesca subsp. vesca]
	Bv5_118580_miwd.t1	Bv5_118580_miwd.t1	54.02	63.26	23.64	16.81	22.85	84.14	71.08	39.99	54.39	33.01	-	K14484|1|3e-78|290|aly:ARALYDRAFT_319024|auxin-responsive protein IAA	GO:0043231//intracellular membrane-bounded organelle	GO:0005515//protein binding	GO:0009725//response to hormone stimulus;GO:0010101;GO:0006950//response to stress;GO:0009606//tropism	gi|220702737|gb|ACL81167.1|/3.94988e-90/auxin-responsive protein IAA1, partial [Mirabilis jalapa]
	Bv5_118570_dgcq.t1	Bv5_118570_dgcq.t1	104.19	22.75	45.34	9.07	6.75	59.95	17.07	27.77	33.53	9.55	-	K14484|1|4e-56|217|ath:AT1G04240|auxin-responsive protein IAA	-	-	-	gi|34550779|gb|AAQ74955.1|/1.14204e-64/Gbiaa-Re [Gossypium barbadense]
	Bv9_226660_mmps.t1	Bv9_226660_mmps.t1	23.1	22.84	1.04	1.79	4.16	41.94	39.45	6.63	12.09	8.62	-	K14484|1|3e-59|226|rcu:RCOM_0895040|auxin-responsive protein IAA	-	-	-	gi|255552971|ref|XP_002517528.1|/3.90851e-58/Auxin-induced protein AUX22, putative [Ricinus communis]
	Bv8_198330_iozs.t1	Bv8_198330_iozs.t1	1.16	0.57	1.48	0.89	1.77	0.87	0.41	0.97	3.61	1.13	-	K14484|1|1e-14|79.0|aly:ARALYDRAFT_470436|auxin-responsive protein IAA	-	-	-	gi|224087106|ref|XP_002308067.1|/1.79086e-35/predicted protein [Populus trichocarpa]
	Bv8_202990_rfoi.t1	Bv8_202990_rfoi.t1	0.4	0	0.34	0.11	0	0.22	0.46	0	0	0	-	K14484|1|6e-09|59.7|aly:ARALYDRAFT_470436|auxin-responsive protein IAA	GO:0043231//intracellular membrane-bounded organelle	GO:0001071//nucleic acid binding transcription factor activity;GO:0005515//protein binding	GO:0009755//hormone-mediated signaling pathway	gi|225446042|ref|XP_002268816.1|/1.73435e-36/PREDICTED: auxin-responsive protein IAA33 [Vitis vinifera]
	Bv_02440_qmdq.t1	Bv_02440_qmdq.t1	0.54	1.11	0.2	0	0.1	1.38	0.93	0.1	0	0.4	-	K14484|1|9e-20|95.9|ath:AT1G04240|auxin-responsive protein IAA	GO:0043231//intracellular membrane-bounded organelle	-	-	gi|225437764|ref|XP_002281145.1|/1.68681e-46/PREDICTED: auxin-responsive protein IAA4 [Vitis vinifera]
	Bv_71270_hikg.t1	Bv_71270_hikg.t1	0	0	0	0	0	0	0	0	0	0.03	-	K14484|1|4e-43|170|ath:AT1G04240|auxin-responsive protein IAA	GO:0043231//intracellular membrane-bounded organelle	GO:0005515//protein binding	GO:0009755//hormone-mediated signaling pathway	gi|20269063|emb|CAC84712.1|/4.9627e-50/aux/IAA protein [Populus tremula x Populus tremuloides]
GH3	Bv_11910_djhy.t1	Bv_11910_djhy.t1	16.65	5.44	0.85	1.29	1.84	21.83	2.95	0.29	0.54	0.33	-	K14487|1|0.0|1064|rcu:RCOM_0032550|auxin responsive GH3 gene family	GO:0009536//plastid	GO:0016881//acid-amino acid ligase activity	GO:0048878//chemical homeostasis;GO:0000902//cell morphogenesis;GO:0009755//hormone-mediated signaling pathway	gi|255586158|ref|XP_002533739.1|/0/Indole-3-acetic acid-amido synthetase GH3.6, putative [Ricinus communis]
	Bv7_165180_eyzp.t1	Bv7_165180_eyzp.t1	0.43	0.1	0.44	0.53	0.15	0.52	0.24	0.48	1.1	0.95	-	K14487|1|0.0|870|vvi:100250437|auxin responsive GH3 gene family	GO:0009526//plastid envelope	-	GO:0009725//response to hormone stimulus	gi|225437300|ref|XP_002263353.1|/0/PREDICTED: putative indole-3-acetic acid-amido synthetase GH3.9 [Vitis vinifera]
	Bv1_003640_qqms.t1	Bv1_003640_qqms.t1	4.59	0.94	1.71	0.49	0.32	2.99	0.9	1.1	0.44	0.4	-	K14487|1|0.0|818|pop:POPTR_816623|auxin responsive GH3 gene family;K14506|2|0.0|816|pop:POPTR_834775|jasmonic acid-amino synthetase	-	-	-	gi|470141967|ref|XP_004306694.1|/0/PREDICTED: probable indole-3-acetic acid-amido synthetase GH3.5-like [Fragaria vesca subsp. vesca]
	Bv9_229910_reim.t1	Bv9_229910_reim.t1	32.79	1.33	3.75	0.24	0.12	15.73	2.31	2.4	0.92	0	-	K14487|1|0.0|1016|vvi:100250741|auxin responsive GH3 gene family	-	-	-	gi|4887010|gb|AAD32141.1|AF123503_1/0/Nt-gh3 deduced protein [Nicotiana tabacum]
	Bv6_124220_ksts.t1	Bv6_124220_ksts.t1	5.74	0.05	0.38	0	0.05	5.74	0.09	0.78	0.05	0	-	K14487|1|0.0|906|vvi:100250741|auxin responsive GH3 gene family	-	-	-	gi|430800811|pdb|4B2G|A/0/Chain A, Crystal Structure Of An Indole-3-acetic Acid Amido Synthase From Vitis Vinifera Involved In Auxin Homeostasis
SAUR	Bv1_002520_uxdq.t1	Bv1_002520_uxdq.t1	20.55	57.64	66.13	111.73	76.66	33.36	72.97	32	59.11	64.31	-	K14488|1|5e-30|129|pop:POPTR_664170|SAUR family protein	-	-	GO:0009725//response to hormone stimulus	gi|462414810|gb|EMJ19547.1|/2.01787e-29/hypothetical protein PRUPE_ppa010986mg [Prunus persica]
	Bv7_172770_emrj.t1	Bv7_172770_emrj.t1	18.61	68.47	15.4	16.03	5.31	56.1	80.97	28.49	36.39	20.98	-	K14488|1|8e-06|48.5|pop:POPTR_589337|SAUR family protein	-	-	-	gi|462400293|gb|EMJ05961.1|/1.75674e-32/hypothetical protein PRUPE_ppa013393mg [Prunus persica]
	Bv5_092890_gaxu.t1	Bv5_092890_gaxu.t1	4.93	9.76	22.27	13.87	10.05	8.98	8.33	41.25	25.84	7.1	-	K14488|1|6e-36|150|vvi:100255700|SAUR family protein	-	-	-	gi|255541222|ref|XP_002511675.1|/8.33191e-35/Auxin-induced protein X10A, putative [Ricinus communis]
	Bv2_039070_cyko.t1	Bv2_039070_cyko.t1	4.26	5.21	20.2	7.65	7	5.98	4.32	9.07	10.51	6.15	-	K14488|1|1e-27|121|vvi:100258180|SAUR family protein	-	-	GO:0009725//response to hormone stimulus	gi|462408082|gb|EMJ13416.1|/2.8082e-30/hypothetical protein PRUPE_ppa013119mg [Prunus persica]
	Bv_06100_hnar.t1	Bv_06100_hnar.t1	13.63	20.34	11.37	5.56	9.99	15.39	6.6	11.75	6.15	11.12	-	K14488|1|4e-45|180|pop:POPTR_559812|SAUR family protein	-	-	GO:0009725//response to hormone stimulus	gi|449460201|ref|XP_004147834.1|/7.5002e-47/PREDICTED: auxin-induced protein 6B-like [Cucumis sativus]
	Bv_38840_amoy.t1	Bv_38840_amoy.t1	0.73	6.57	2.02	3.27	7.58	3.22	3.24	1.17	4.15	8.58	-	K14488|1|1e-40|164|vvi:100247221|SAUR family protein	-	-	-	gi|359492215|ref|XP_003634383.1|/1.59523e-39/PREDICTED: indole-3-acetic acid-induced protein ARG7 [Vitis vinifera]
	Bv7u_181460_jyeq.t1	Bv7u_181460_jyeq.t1	8.36	9.71	0.91	3.15	0.59	9.85	3.23	0.11	0	0.11	-	K14488|1|7e-45|179|vvi:100242742|SAUR family protein	-	-	-	gi|225443371|ref|XP_002266916.1|/8.6372e-44/PREDICTED: uncharacterized protein LOC100242742 [Vitis vinifera]
	Bv_02900_pyye.t1	Bv_02900_pyye.t1	33.71	26.24	9.1	2.95	5.25	18.44	9.76	3.32	4.93	1.4	-	K14488|1|1e-29|128|vvi:100241753|SAUR family protein	-	-	GO:0009725//response to hormone stimulus	gi|302143962|emb|CBI23067.3|/1.43848e-28/unnamed protein product [Vitis vinifera]
	Bv9u_231230_mweg.t1	Bv9u_231230_mweg.t1	0.74	0	0.17	1.32	0	1.96	0.17	0.66	0.65	0.16	-	K14488|1|3e-23|106|aly:ARALYDRAFT_912904|SAUR family protein	-	-	GO:0009725//response to hormone stimulus	gi|297802482|ref|XP_002869125.1|/3.75498e-22/auxin-responsive family protein [Arabidopsis lyrata subsp. lyrata]
	Bv8_195080_hufq.t1	Bv8_195080_hufq.t1	5.4	6.89	0.66	1.31	1.01	9.02	4.58	0.2	0.65	0.26	-	K14488|1|7e-41|166|vvi:100266455|SAUR family protein	GO:0042579//microbody	GO:0005515//protein binding	-	gi|225444623|ref|XP_002275644.1|/9.241e-40/PREDICTED: uncharacterized protein LOC100266455 [Vitis vinifera]
	Bv9u_231210_ijyn.t1	Bv9u_231210_ijyn.t1	0.15	0	0	1.04	0.18	0	0	0	0.34	0.17	-	K14488|1|2e-29|126|ath:AT4G34770|SAUR family protein	-	-	-	gi|15236188|ref|NP_195203.1|/2.44612e-28/SAUR-like auxin-responsive protein [Arabidopsis thaliana]
	Bv9u_231200_eaag.t1	Bv9u_231200_eaag.t1	0.3	0.33	1.57	0.89	0.58	0	0.45	0	0.11	0.66	-	K14488|1|3e-30|130|vvi:100261630|SAUR family protein	-	-	-	gi|449458548|ref|XP_004147009.1|/8.50367e-41/PREDICTED: uncharacterized protein LOC101211443 [Cucumis sativus]
	Bv9u_231170_skoj.t1	Bv9u_231170_skoj.t1	0.58	1.12	0.47	0.74	1.64	1.09	1.52	0.56	0.73	1.11	-	K14488|1|1e-30|132|rcu:RCOM_1451440|SAUR family protein	-	-	GO:0009725//response to hormone stimulus	gi|470108088|ref|XP_004290367.1|/4.19581e-30/PREDICTED: auxin-induced protein 10A5-like [Fragaria vesca subsp. vesca]
	Bv_56230_rufr.t1	Bv_56230_rufr.t1	2.42	7.81	0.95	0.52	4	6.63	3.08	1.86	7.27	2.37	-	K14488|1|7e-30|129|rcu:RCOM_1078910|SAUR family protein	-	-	-	gi|255547624|ref|XP_002514869.1|/8.84964e-29/hypothetical protein RCOM_1078910 [Ricinus communis]
	Bv7u_182570_hrwd.t1	Bv7u_182570_hrwd.t1	0.94	2.71	1.07	0.45	0.79	0.44	0.62	0.3	0.15	0.45	-	K14488|1|2e-34|143|vvi:100253355|SAUR family protein	-	-	GO:0009725//response to hormone stimulus	gi|359481384|ref|XP_002281876.2|/2.53666e-33/PREDICTED: indole-3-acetic acid-induced protein ARG7 [Vitis vinifera]
	Bv7_161830_utwr.t1	Bv7_161830_utwr.t1	5.71	0.75	0.15	0.45	0.16	2.05	0.31	3.26	0.58	0	-	K14488|1|5e-07|52.8|pop:POPTR_576714|SAUR family protein	-	-	-	gi|356570764|ref|XP_003553554.1|/9.21633e-07/PREDICTED: auxin-induced protein 10A5-like [Glycine max]
	Bv4_078800_topn.t1	Bv4_078800_topn.t1	0.49	0.32	4.47	0.31	1.39	2.7	1.28	13.48	8.94	2.5	-	K14488|1|2e-31|134|gmx:100809305|SAUR family protein	GO:0043231//intracellular membrane-bounded organelle	GO:0005515//protein binding	GO:0009755//hormone-mediated signaling pathway	gi|356507426|ref|XP_003522468.1|/3.08603e-30/PREDICTED: uncharacterized protein LOC100809305 [Glycine max]
	Bv9u_231180_cnxm.t1	Bv9u_231180_cnxm.t1	1	1.86	0.66	0.19	0.19	1.36	1.8	0.09	0	0.09	-	K14488|1|2e-51|201|vvi:100257133|SAUR family protein	-	-	GO:0009725//response to hormone stimulus	gi|225427810|ref|XP_002270504.1|/2.80697e-50/PREDICTED: auxin-induced protein 15A [Vitis vinifera]
	Bv9_229760_ydhc.t1	Bv9_229760_ydhc.t1	3.41	0.37	0.37	0.18	0	0.18	0	0	0.18	0	-	K14488|1|2e-22|103|vvi:100261630|SAUR family protein	-	-	-	gi|449458552|ref|XP_004147011.1|/9.63579e-24/PREDICTED: uncharacterized protein LOC101211923 [Cucumis sativus]
	Bv8_189440_yijx.t1	Bv8_189440_yijx.t1	0.71	0	0	0.16	0	0.16	0	5.43	4.25	0	-	K14488|1|4e-34|142|vvi:100267173|SAUR family protein	-	-	-	gi|225436518|ref|XP_002273631.1|/4.97086e-33/PREDICTED: uncharacterized protein LOC100267173 [Vitis vinifera]
	Bv7u_181470_yjso.t1	Bv7u_181470_yjso.t1	0.27	0.15	0.15	0.15	0.16	0	0.15	0	0	0.59	-	K14488|1|5e-23|105|vvi:100247885|SAUR family protein	GO:0043231//intracellular membrane-bounded organelle	GO:0001071//nucleic acid binding transcription factor activity;GO:0005515//protein binding	GO:0006351//transcription, DNA-dependent;GO:0009755//hormone-mediated signaling pathway	gi|225443369|ref|XP_002266875.1|/5.9462e-22/PREDICTED: auxin-induced protein 10A5 [Vitis vinifera]
	Bv7_158510_gadz.t1	Bv7_158510_gadz.t1	0	0.14	0.43	0.14	0.3	0.28	0.29	0.14	0	0	-	K14488|1|1e-34|144|gmx:100782364|SAUR family protein	-	-	GO:0009725//response to hormone stimulus	gi|470135483|ref|XP_004303544.1|/5.65639e-34/PREDICTED: indole-3-acetic acid-induced protein ARG7-like [Fragaria vesca subsp. vesca]
	Bv9_218930_wwxf.t1	Bv9_218930_wwxf.t1	0.19	0.76	0.28	0.11	0.17	0.16	0.33	0.49	0.43	0.81	-	K14488|1|4e-08|58.2|pop:POPTR_592258|SAUR family protein	-	-	-	gi|147827069|emb|CAN77568.1|/6.55398e-35/hypothetical protein VITISV_010611 [Vitis vinifera]
	Bv9_218910_tqaa.t1	Bv9_218910_tqaa.t1	0.17	0.38	0.1	0.09	0	0	0.29	0.47	0.65	0.56	-	K14488|1|3e-08|57.8|vvi:100242084|SAUR family protein	-	-	-	gi|297744514|emb|CBI37776.3|/1.05558e-25/unnamed protein product [Vitis vinifera]
	Bv9_229840_xwyg.t1	Bv9_229840_xwyg.t1	0	0	0	0	0	0	0	0	0.19	0	-	K14488|1|8e-28|121|vvi:100261630|SAUR family protein	-	-	GO:0009743//response to carbohydrate stimulus;GO:0009725//response to hormone stimulus	gi|297735264|emb|CBI17626.3|/3.85605e-27/unnamed protein product [Vitis vinifera]
	Bv9_229720_szhs.t1	Bv9_229720_szhs.t1	0.38	1.98	0	0	0	0.7	0.29	0	0.42	0.14	-	K14488|1|3e-29|126|vvi:100255446|SAUR family protein	-	-	GO:0009725//response to hormone stimulus	gi|449458550|ref|XP_004147010.1|/2.09924e-28/PREDICTED: auxin-induced protein X10A-like [Cucumis sativus]
	Bv9_229780_ysdn.t1	Bv9_229780_ysdn.t1	0	0.3	0	0	0	0.3	0.32	0	0	0	-	K14488|1|1e-27|119|vvi:100261630|SAUR family protein	-	-	GO:0009743//response to carbohydrate stimulus;GO:0009725//response to hormone stimulus	gi|297735264|emb|CBI17626.3|/4.61378e-27/unnamed protein product [Vitis vinifera]
	Bv9_218900_zztd.t1	Bv9_218900_zztd.t1	0	0.62	0	0	0	0	0.16	0	0	0.15	-	K14488|1|8e-12|68.6|vvi:100252169|SAUR family protein	-	-	-	gi|225428288|ref|XP_002279716.1|/5.94494e-40/PREDICTED: auxin-induced protein 6B-like [Vitis vinifera]
	Bv1u_021530_rzfg.t1	Bv1u_021530_rzfg.t1	0	0	0	0	0	0.63	0	0.16	0	0	-	K14488|1|3e-23|106|gmx:100796005|SAUR family protein	-	-	-	gi|460367874|ref|XP_004229795.1|/4.71248e-23/PREDICTED: auxin-induced protein 10A5-like [Solanum lycopersicum]
	Bv9_229810_anmu.t1	Bv9_229810_anmu.t1	0.33	0.19	0	0	0	0.18	0	0	0	0	-	K14488|1|3e-26|116|gmx:100803474|SAUR family protein	-	-	GO:0009743//response to carbohydrate stimulus;GO:0009725//response to hormone stimulus	gi|297735264|emb|CBI17626.3|/1.68486e-25/unnamed protein product [Vitis vinifera]
	Bv9_218920_mzmt.t1	Bv9_218920_mzmt.t1	0.15	0.52	0.35	0	0	0	0.71	0.52	0.51	0	-	K14488|1|8e-13|71.6|vvi:100242084|SAUR family protein	-	-	-	gi|225428288|ref|XP_002279716.1|/2.69824e-35/PREDICTED: auxin-induced protein 6B-like [Vitis vinifera]
	Bv1u_020560_jhfd.t1	Bv1u_020560_jhfd.t1	1.14	0	0.33	0	0	0.16	0	0	0	0	-	K14488|1|2e-11|67.0|ath:AT1G79130|SAUR family protein	-	GO:0005515//protein binding	GO:0009755//hormone-mediated signaling pathway	gi|359485349|ref|XP_003633262.1|/9.74634e-13/PREDICTED: uncharacterized protein LOC100852705 [Vitis vinifera]
	Bv9_218890_zpuk.t1	Bv9_218890_zpuk.t1	0	0	0.17	0	0	0	0	0	0	0.17	-	K14488|1|2e-10|63.5|zma:542563|SAUR family protein	-	-	-	gi|225428211|ref|XP_002279132.1|/1.08441e-39/PREDICTED: auxin-induced protein 6B-like [Vitis vinifera]
	Bv9_229740_gziz.t1	Bv9_229740_gziz.t1	0	0	0.21	0	0.22	0	0	0	0	0	-	K14488|1|2e-27|119|gmx:100803474|SAUR family protein	-	-	GO:0009743//response to carbohydrate stimulus;GO:0009725//response to hormone stimulus	gi|449458552|ref|XP_004147011.1|/7.22922e-27/PREDICTED: uncharacterized protein LOC101211923 [Cucumis sativus]
	Bv_04540_xduz.t1	Bv_04540_xduz.t1	0	0	0.5	0	0.26	0.24	0	0	0.24	0.24	-	K14488|1|2e-08|56.2|ppp:PHYPADRAFT_26859|SAUR family protein	-	-	-	gi|224117608|ref|XP_002317621.1|/6.05706e-27/SAUR family protein [Populus trichocarpa]
	Bv9_229770_mcic.t1	Bv9_229770_mcic.t1	0	0.2	0	0	0	0	0	0	0	0	-	K14488|1|1e-27|120|vvi:100261630|SAUR family protein	-	-	-	gi|225430947|ref|XP_002271427.1|/1.25475e-26/PREDICTED: auxin-induced protein 15A [Vitis vinifera]
	Bv5_110900_thmr.t1	Bv5_110900_thmr.t1	0.13	0	0	0	0	0.14	0	0	0	0	-	K14488|1|3e-26|116|pop:POPTR_570308|SAUR family protein	-	-	-	gi|224122102|ref|XP_002318753.1|/3.64425e-25/SAUR family protein [Populus trichocarpa]
	Bv2_035900_zgxg.t1	Bv2_035900_zgxg.t1	0.16	0	0	0	0	0.26	0.09	0	0.17	0	-	K14488|1|1e-35|149|pop:POPTR_805651|SAUR family protein	-	-	-	gi|224113231|ref|XP_002316430.1|/1.35315e-34/SAUR family protein [Populus trichocarpa]
B-ARR	Bv7u_181790_ocxa.t1	Bv7u_181790_ocxa.t1	23.63	29.59	82.55	61.17	78.63	21.24	45.36	66.32	79.01	94.96	-	K14491|1|3e-11|69.3|ath:AT3G62670|two-component response regulator ARR-B family	-	-	-	gi|297735683|emb|CBI18370.3|/3.64485e-90/unnamed protein product [Vitis vinifera]
	Bv9_224790_mfok.t1	Bv9_224790_mfok.t1	43.67	37.59	60.57	48.64	35.09	39.17	42.58	61.26	50.73	36.9	-	K14491|1|3e-12|72.0|rcu:RCOM_0700880|two-component response regulator ARR-B family	-	-	-	gi|462396475|gb|EMJ02274.1|/2.13298e-90/hypothetical protein PRUPE_ppa006812mg [Prunus persica]
	Bv6_153170_phiu.t1	Bv6_153170_phiu.t1	21.81	24.02	26.4	45.25	22.44	25.73	18.85	19.21	19.14	15.26	-	K14491|1|1e-13|76.3|gmx:100799877|two-component response regulator ARR-B family	-	-	-	gi|359473357|ref|XP_002269530.2|/2.73964e-69/PREDICTED: uncharacterized protein LOC100255052 [Vitis vinifera]
	Bv4_083610_exhz.t1	Bv4_083610_exhz.t1	28.45	25.43	39.19	36.52	37.5	32.57	27.72	29.09	35.4	39.1	-	K14491|1|3e-10|65.5|sbi:SORBI_10g024180|two-component response regulator ARR-B family	-	-	-	gi|6942190|gb|AAF32350.1|AF219972_1/7.10108e-150/CDPK substrate protein 1 [Mesembryanthemum crystallinum]
	Bv_21530_wuuo.t1	Bv_21530_wuuo.t1	16.28	45.54	25.61	30.76	26.35	36.12	40.02	29.79	21.77	41.21	-	K14491|1|7e-15|80.5|gmx:100807822|two-component response regulator ARR-B family	-	-	-	gi|462420160|gb|EMJ24423.1|/1.94406e-99/hypothetical protein PRUPE_ppa007222mg [Prunus persica]
	Bv3_048670_hfrw.t1	Bv3_048670_hfrw.t1	22.7	19.54	26.77	22.49	17.17	17.59	20.74	34.51	15.77	19.63	-	K14491|1|0.0|769|gmx:100814930|two-component response regulator ARR-B family	-	-	GO:0044237//cellular metabolic process;GO:0050794//regulation of cellular process	gi|359477139|ref|XP_002275142.2|/0/PREDICTED: two-component response regulator ARR1-like [Vitis vinifera]
	Bv7_176800_fxer.t1	Bv7_176800_fxer.t1	2.36	2.2	5.26	17.13	4.91	1.5	6.61	5.53	1.73	2.9	-	K14491|1|3e-18|91.7|bdi:100829000|two-component response regulator ARR-B family	-	-	-	gi|470116991|ref|XP_004294654.1|/3.05208e-47/PREDICTED: uncharacterized protein LOC101295024 isoform 1 [Fragaria vesca subsp. vesca]
	Bv_41440_ruzs.t1	Bv_41440_ruzs.t1	11.55	16.06	15.4	14.99	17.51	14.35	16.5	14.42	15.86	14.55	-	K14491|1|1e-10|67.0|ath:AT3G62670|two-component response regulator ARR-B family	-	-	-	gi|255571218|ref|XP_002526559.1|/7.49832e-114/transcription factor, putative [Ricinus communis]
	Bv2_031950_qerp.t1	Bv2_031950_qerp.t1	13.06	15.66	10.4	14.09	13.57	16.6	19.05	9.18	12.47	12.01	-	K14491|1|6e-146|516|vvi:100250889|two-component response regulator ARR-B family	-	-	-	gi|147863919|emb|CAN81109.1|/5.68406e-145/hypothetical protein VITISV_010435 [Vitis vinifera]
	Bv3_065620_rotz.t1	Bv3_065620_rotz.t1	5.06	12.48	18.11	11.74	25.1	8.58	19.16	16.75	22.49	25.02	-	K14491|1|2e-20|99.8|ppp:PHYPADRAFT_152341|two-component response regulator ARR-B family	-	-	-	gi|255552463|ref|XP_002517275.1|/1.87895e-83/DNA binding protein, putative [Ricinus communis]
	Bv8_186740_skrq.t1	Bv8_186740_skrq.t1	5.89	9.02	9.62	11.45	10.52	9.42	9.75	11.67	9.49	12.13	-	K14491|1|1e-10|66.6|sbi:SORBI_08g006300|two-component response regulator ARR-B family	-	-	GO:0006351//transcription, DNA-dependent	gi|462407538|gb|EMJ12872.1|/2.02784e-85/hypothetical protein PRUPE_ppa009121mg [Prunus persica]
	Bv3_048670_hfrw.t2	Bv3_048670_hfrw.t2	7.04	10.16	18.88	10.17	8.1	12.94	11.69	11.56	13.08	10.59	-	K14491|1|0.0|768|rcu:RCOM_0999330|two-component response regulator ARR-B family	-	-	GO:0044237//cellular metabolic process;GO:0050794//regulation of cellular process	gi|359477139|ref|XP_002275142.2|/0/PREDICTED: two-component response regulator ARR1-like [Vitis vinifera]
	Bv6_128310_nsis.t1	Bv6_128310_nsis.t1	4.43	6.56	5.21	9.79	7.51	6.46	9.89	10.43	9.96	7.88	-	K14491|1|2e-09|62.0|ath:AT3G62670|two-component response regulator ARR-B family	GO:0043231//intracellular membrane-bounded organelle	GO:0003676//nucleic acid binding	-	gi|225424540|ref|XP_002281928.1|/1.17755e-39/PREDICTED: uncharacterized protein LOC100262842 [Vitis vinifera]
	Bv6_131270_dzpj.t1	Bv6_131270_dzpj.t1	4.28	4.08	6.57	9.58	13.12	1.18	3.48	15	8.68	13.63	-	K14491|1|3e-13|75.1|aly:ARALYDRAFT_479152|two-component response regulator ARR-B family	-	-	-	gi|359480439|ref|XP_002264629.2|/3.38647e-53/PREDICTED: uncharacterized protein LOC100243049 [Vitis vinifera]
	Bv3_067070_jmoi.t1	Bv3_067070_jmoi.t1	6.28	11.69	10	9.49	9.31	9.87	11.11	9.54	10.1	10.35	-	K13606|1|5e-11|67.4|bdi:100846349|chlorophyll(ide) b reductase [EC:1.1.1.294];K14491|2|2e-10|65.5|ota:Ot16g01320|two-component response regulator ARR-B family	GO:0043231//intracellular membrane-bounded organelle	GO:0003676//nucleic acid binding	-	gi|460381815|ref|XP_004236637.1|/4.97462e-69/PREDICTED: uncharacterized protein LOC101251768 isoform 1 [Solanum lycopersicum]
	Bv3_066800_hwur.t1	Bv3_066800_hwur.t1	4.96	6.4	8.09	6.51	5.66	5.2	7.54	8	5.8	5.36	-	K13606|1|1e-11|70.5|bdi:100846349|chlorophyll(ide) b reductase [EC:1.1.1.294];K14491|2|3e-11|68.9|bdi:100824670|two-component response regulator ARR-B family	-	-	-	gi|462397933|gb|EMJ03601.1|/9.01011e-101/hypothetical protein PRUPE_ppa009512mg [Prunus persica]
	Bv2_025770_soor.t1	Bv2_025770_soor.t1	4.44	6.26	7.75	5.88	7.65	5.86	7.13	7.85	6.82	7.83	-	K14491|1|4e-23|108|ppp:PHYPADRAFT_152341|two-component response regulator ARR-B family	-	-	GO:0006351//transcription, DNA-dependent;GO:0048511//rhythmic process	gi|460389464|ref|XP_004240372.1|/1.61612e-42/PREDICTED: two-component response regulator ARR18-like isoform 1 [Solanum lycopersicum]
	Bv3_062210_oena.t1	Bv3_062210_oena.t1	1.92	2.87	3.29	5.03	4.58	2.98	4.86	3.86	4.9	4.86	-	K14491|1|2e-10|66.2|vvi:100266808|two-component response regulator ARR-B family	-	-	-	gi|255579001|ref|XP_002530352.1|/7.88013e-85/transcription factor, putative [Ricinus communis]
	Bv6_146530_mghj.t1	Bv6_146530_mghj.t1	8.63	5.68	5.21	3.85	2.45	7.85	5.11	5.79	3.28	3.12	-	K14491|1|1e-139|495|vvi:100246057|two-component response regulator ARR-B family	GO:0043231//intracellular membrane-bounded organelle	GO:0004871//signal transducer activity;GO:0003676//nucleic acid binding	GO:0006351//transcription, DNA-dependent;GO:0007165//signal transduction	gi|225425924|ref|XP_002267616.1|/1.55578e-138/PREDICTED: two-component response regulator ARR11 [Vitis vinifera]
	Bv1u_022840_ktmf.t2	Bv1u_022840_ktmf.t2	2.05	2.69	3.83	3.57	2.91	4.86	3.07	3.28	2.71	3.18	-	K14491|1|1e-11|70.1|sbi:SORBI_03g043080|two-component response regulator ARR-B family	-	-	-	gi|462417616|gb|EMJ22353.1|/2.91239e-13/hypothetical protein PRUPE_ppa020007mg [Prunus persica]
	Bv1_014530_mdoq.t1	Bv1_014530_mdoq.t1	4.06	5.92	4.58	3.32	2.33	5.1	4.2	2.88	4.84	4.92	-	K14491|1|1e-09|63.2|aly:ARALYDRAFT_486765|two-component response regulator ARR-B family	GO:0030312//external encapsulating structure	GO:0003676//nucleic acid binding;GO:0001071//nucleic acid binding transcription factor activity	GO:0006351//transcription, DNA-dependent;GO:0003006//developmental process involved in reproduction	gi|255538462|ref|XP_002510296.1|/7.17362e-59/hypothetical protein RCOM_1592640 [Ricinus communis]
	Bv5_102700_jzcm.t1	Bv5_102700_jzcm.t1	12.44	4.66	4.71	3.3	2.73	9.11	2.39	3.51	3.53	3.07	-	K14491|1|9e-11|67.4|osa:4328516|two-component response regulator ARR-B family	-	-	GO:0048437//floral organ development	gi|359474536|ref|XP_002278005.2|/2.07236e-105/PREDICTED: probable transcription factor KAN2-like [Vitis vinifera]
	Bv9u_230960_fuxy.t2	Bv9u_230960_fuxy.t2	0.01	1.14	0.02	2.68	2.96	0	0.45	1.3	1.49	6.79	-	K14491|1|1e-23|110|aly:ARALYDRAFT_474061|two-component response regulator ARR-B family	GO:0043231//intracellular membrane-bounded organelle	GO:0005488//binding	-	gi|225427316|ref|XP_002279150.1|/0/PREDICTED: two-component response regulator-like APRR2 [Vitis vinifera]
	Bv3_066800_hwur.t2	Bv3_066800_hwur.t2	1.88	3.14	2.33	2.42	1.27	1.94	4.03	3.51	2.47	2.97	-	K13606|1|3e-12|72.4|bdi:100846349|chlorophyll(ide) b reductase [EC:1.1.1.294];K14491|2|2e-11|69.3|bdi:100824670|two-component response regulator ARR-B family	-	-	-	gi|462397933|gb|EMJ03601.1|/2.79178e-102/hypothetical protein PRUPE_ppa009512mg [Prunus persica]
	Bv9u_230960_fuxy.t1	Bv9u_230960_fuxy.t1	0.32	0.39	0.19	2.2	3.53	0.43	0	0.66	2.29	7.34	-	K14491|1|1e-23|110|aly:ARALYDRAFT_474061|two-component response regulator ARR-B family	GO:0043231//intracellular membrane-bounded organelle	GO:0005488//binding	-	gi|225427316|ref|XP_002279150.1|/0/PREDICTED: two-component response regulator-like APRR2 [Vitis vinifera]
	Bv3_062600_jzfr.t1	Bv3_062600_jzfr.t1	20.59	10.17	2.52	2.19	2.14	16.92	3.42	3.01	3.81	3.06	-	K14491|1|5e-13|74.3|vvi:100260542|two-component response regulator ARR-B family	-	-	-	gi|255568946|ref|XP_002525443.1|/1.85999e-113/transcription factor, putative [Ricinus communis]
	Bv3_058290_exji.t1	Bv3_058290_exji.t1	0.2	0.95	1.65	1.84	1.08	0.51	1.27	1.31	0.64	0.75	-	K03013|1|6e-55|214|vvi:100258335|DNA-directed RNA polymerases I, II, and III subunit RPABC1;K14491|2|4e-11|68.9|mtr:MTR_2g034960|two-component response regulator ARR-B family	-	-	-	gi|470104943|ref|XP_004288851.1|/7.55033e-83/PREDICTED: putative disease resistance RPP13-like protein 1-like [Fragaria vesca subsp. vesca]
	Bv7_156970_dmha.t1	Bv7_156970_dmha.t1	15.09	4.62	1.83	1.47	0.83	9.41	2.98	1.26	1.32	1.13	-	K14491|1|9e-12|70.1|gmx:100817125|two-component response regulator ARR-B family	-	-	-	gi|462407328|gb|EMJ12662.1|/1.56154e-92/hypothetical protein PRUPE_ppa007417mg [Prunus persica]
	Bv8_199860_fzee.t1	Bv8_199860_fzee.t1	10.29	2.97	1.3	0.89	1.55	5.03	1.3	1	1.44	0.67	-	K14491|1|8e-12|70.5|gmx:100807822|two-component response regulator ARR-B family	-	-	-	gi|255576922|ref|XP_002529346.1|/3.41497e-113/conserved hypothetical protein [Ricinus communis]
	Bv8_196760_chsm.t1	Bv8_196760_chsm.t1	0	0	0	0.37	0	0	0	0	0	0	-	K14491|1|2e-50|197|mtr:MTR_3g106220|two-component response regulator ARR-B family	GO:0043231//intracellular membrane-bounded organelle	GO:0016772//transferase activity, transferring phosphorus-containing groups;GO:0003676//nucleic acid binding;GO:0004871//signal transducer activity;GO:0001071//nucleic acid binding transcription factor activity	GO:0048364//root development;GO:0031323//regulation of cellular metabolic process;GO:0006796//phosphate-containing compound metabolic process;GO:0015995//chlorophyll biosynthetic process;GO:0009755//hormone-mediated signaling pathway;GO:0006351//transcription, DNA-dependent	gi|357466055|ref|XP_003603312.1|/2.63518e-49/Two-component response regulator ARR1 [Medicago truncatula]
	Bv9_214910_ccoj.t1	Bv9_214910_ccoj.t1	0.13	0.05	0	0.1	0.1	0.1	0.3	0.34	0	0.05	-	K14491|1|1e-16|86.7|sbi:SORBI_04g035980|two-component response regulator ARR-B family	-	-	-	gi|381149243|gb|AFF60404.1|/3.60941e-98/golden 2-like 1 transcription factor [Solanum lycopersicum]
	Bv8_196770_roap.t1	Bv8_196770_roap.t1	0.08	0.04	0.04	0.04	0.09	0	0	0.04	0	0	-	K14491|1|8e-114|409|vvi:100259369|two-component response regulator ARR-B family	-	-	-	gi|359484783|ref|XP_002270833.2|/1.01539e-112/PREDICTED: two-component response regulator ARR12-like [Vitis vinifera]
	Bv5_098200_knze.t1	Bv5_098200_knze.t1	0.06	0	0	0	0	0	0	0	0	0	-	K14491|1|2e-11|68.6|ath:AT5G58080|two-component response regulator ARR-B family	-	GO:0001071//nucleic acid binding transcription factor activity	GO:0006351//transcription, DNA-dependent	gi|297735637|emb|CBI18131.3|/1.16524e-44/unnamed protein product [Vitis vinifera]
	Bv3_058360_qzpk.t1	Bv3_058360_qzpk.t1	0.22	0.12	0.25	0	1.02	0	0.25	0.37	0	0.61	-	K14491|1|5e-07|53.1|pop:POPTR_725513|two-component response regulator ARR-B family	-	-	-	gi|71067056|dbj|BAE16280.1|/3.95292e-08/NbPCL1 [Nicotiana benthamiana]
	Bv1u_022840_ktmf.t1	Bv1u_022840_ktmf.t1	0	0	0	0	0	0.24	0	0	0	0	-	K14491|1|2e-13|75.5|smo:SELMODRAFT_442188|two-component response regulator ARR-B family	-	-	GO:0050794//regulation of cellular process;GO:0044237//cellular metabolic process	gi|462417616|gb|EMJ22353.1|/2.05064e-15/hypothetical protein PRUPE_ppa020007mg [Prunus persica]
	Bv5_103680_ahot.t2	Bv5_103680_ahot.t2	0	2.01	0	0	0.87	0.81	1.35	0	0	0.38	-	K14491|1|2e-11|67.0|ota:Ot16g01320|two-component response regulator ARR-B family	GO:0043231//intracellular membrane-bounded organelle	GO:0003676//nucleic acid binding	-	gi|460400885|ref|XP_004245962.1|/1.19045e-31/PREDICTED: myb family transcription factor APL-like [Solanum lycopersicum]
	Bv5_103680_ahot.t1	Bv5_103680_ahot.t1	0.78	0.49	0.54	0	0	0	0	0.18	0.52	0.46	-	K14491|1|3e-11|66.6|ppp:PHYPADRAFT_152341|two-component response regulator ARR-B family	GO:0043231//intracellular membrane-bounded organelle	GO:0003676//nucleic acid binding	-	gi|242066284|ref|XP_002454431.1|/2.98608e-31/hypothetical protein SORBIDRAFT_04g030830 [Sorghum bicolor]
	Bv5_098200_knze.t2	Bv5_098200_knze.t2	0	0	0	0	0	0.4	0	0.07	0	0	-	K14491|1|5e-12|70.9|ath:AT5G58080|two-component response regulator ARR-B family	-	GO:0001071//nucleic acid binding transcription factor activity	GO:0006351//transcription, DNA-dependent	gi|297735637|emb|CBI18131.3|/9.5598e-47/unnamed protein product [Vitis vinifera]
A-ARR	Bv6_154530_qooe.t1	Bv6_154530_qooe.t1	64.27	83.55	104.7	75.86	73.14	74.03	58.41	79.2	56.11	48.22	-	K14492|1|6e-61|233|rcu:RCOM_0699760|two-component response regulator ARR-A family	GO:0043231//intracellular membrane-bounded organelle	GO:0005488//binding;GO:0004871//signal transducer activity	GO:0007623//circadian rhythm;GO:0009755//hormone-mediated signaling pathway;GO:0006351//transcription, DNA-dependent;GO:0003006//developmental process involved in reproduction;GO:0010017//red or far-red light signaling pathway	gi|13173408|gb|AAK14395.1|AF339732_1/6.30597e-75/response regulator protein [Dianthus caryophyllus]
	Bv2_043760_msrd.t1	Bv2_043760_msrd.t1	16.99	36.02	33.16	37.68	30.07	56.5	36.88	58.22	49.3	18.64	-	K14492|1|2e-52|204|vvi:100265255|two-component response regulator ARR-A family	-	GO:0004871//signal transducer activity	GO:0006351//transcription, DNA-dependent;GO:0007165//signal transduction	gi|225465893|ref|XP_002268352.1|/2.36984e-51/PREDICTED: two-component response regulator ARR9 [Vitis vinifera]
	Bv1_007800_jger.t1	Bv1_007800_jger.t1	7.3	8.58	2.96	13.67	0.84	11.76	2.57	2.61	1.49	0.7	-	K14492|1|6e-53|206|vvi:100259216|two-component response regulator ARR-A family	-	-	-	gi|302141801|emb|CBI19004.3|/2.41836e-53/unnamed protein product [Vitis vinifera]
	Bv6_154530_qooe.t2	Bv6_154530_qooe.t2	8.94	16.41	15.53	13.18	16.29	14.67	11.49	14.55	10.62	14.19	-	K14492|1|1e-59|228|rcu:RCOM_0699760|two-component response regulator ARR-A family	GO:0043231//intracellular membrane-bounded organelle	GO:0005488//binding;GO:0004871//signal transducer activity	GO:0007623//circadian rhythm;GO:0009755//hormone-mediated signaling pathway;GO:0006351//transcription, DNA-dependent;GO:0003006//developmental process involved in reproduction;GO:0010017//red or far-red light signaling pathway	gi|13173408|gb|AAK14395.1|AF339732_1/1.5468e-73/response regulator protein [Dianthus caryophyllus]
	Bv3_064750_fpmx.t1	Bv3_064750_fpmx.t1	14.52	15.97	7.58	10.37	11.2	25.42	7.96	9.17	4.8	3.66	-	K14492|1|9e-64|242|vvi:100243627|two-component response regulator ARR-A family	-	GO:0004871//signal transducer activity;GO:0016772//transferase activity, transferring phosphorus-containing groups	GO:0006351//transcription, DNA-dependent;GO:0007165//signal transduction;GO:0006796//phosphate-containing compound metabolic process	gi|225441254|ref|XP_002273990.1|/1.11127e-62/PREDICTED: two-component response regulator ARR9 [Vitis vinifera]
	Bv3_064750_fpmx.t2	Bv3_064750_fpmx.t2	3.92	2.35	1.75	2.03	0.59	4.63	4.69	1.19	3.95	1.89	-	K14492|1|1e-58|225|vvi:100243627|two-component response regulator ARR-A family	-	GO:0004871//signal transducer activity;GO:0016772//transferase activity, transferring phosphorus-containing groups	GO:0006351//transcription, DNA-dependent;GO:0007165//signal transduction;GO:0006796//phosphate-containing compound metabolic process	gi|225441254|ref|XP_002273990.1|/1.88351e-57/PREDICTED: two-component response regulator ARR9 [Vitis vinifera]
	Bv_55450_nrhj.t1	Bv_55450_nrhj.t1	1.9	2.87	1.55	1.7	3.4	3.88	0.81	0.88	1.11	0.46	-	K14492|1|3e-54|210|pop:POPTR_824636|two-component response regulator ARR-A family	-	GO:0004871//signal transducer activity;GO:0016772//transferase activity, transferring phosphorus-containing groups	GO:0006351//transcription, DNA-dependent;GO:0007165//signal transduction;GO:0006796//phosphate-containing compound metabolic process	gi|462404645|gb|EMJ10109.1|/1.39025e-53/hypothetical protein PRUPE_ppa027113mg, partial [Prunus persica]
	Bv_55450_nrhj.t2	Bv_55450_nrhj.t2	0.47	4.18	0	0.84	2.22	2.12	2.11	0.44	1.1	2.26	-	K14492|1|8e-53|205|pop:POPTR_824636|two-component response regulator ARR-A family	-	GO:0004871//signal transducer activity;GO:0016772//transferase activity, transferring phosphorus-containing groups	GO:0006351//transcription, DNA-dependent;GO:0007165//signal transduction;GO:0006796//phosphate-containing compound metabolic process	gi|462404645|gb|EMJ10109.1|/3.44125e-52/hypothetical protein PRUPE_ppa027113mg, partial [Prunus persica]
	Bv2_040230_fzrd.t1	Bv2_040230_fzrd.t1	0.18	0.2	0	0	0.22	0	0.21	0	0	0	-	K14492|1|4e-47|185|rcu:RCOM_0689950|two-component response regulator ARR-A family	GO:0044424//intracellular part	GO:0016772//transferase activity, transferring phosphorus-containing groups;GO:0005488//binding;GO:0004871//signal transducer activity	GO:0006796//phosphate-containing compound metabolic process;GO:0009755//hormone-mediated signaling pathway;GO:0006351//transcription, DNA-dependent	gi|255559713|ref|XP_002520876.1|/4.14806e-46/two-component system sensor histidine kinase/response regulator, putative [Ricinus communis]
