# Supplementary material for: Transcriptomic profiling of taproot growth and sucrose accumulation in sugar beet (Beta vulgaris L.) at different developmental stages
Source: PLoS One. 2017 Apr 13;12(4):e0175454. doi: 10.1371/journal.pone.0175454 (PMC5391080; doi:10.1371/journal.pone.0175454)
Supplement: S5 Table — (XLS) [file pone.0175454.s005.xls]

## Sheet: Sheet1
S5 Table. Expression pattern of transcription factor and early response gene of plant hormone signal transduction pathway.
	Gene ID	Z-37 DAE (FPKM)	Z-59 DAE (FPKM)	Z-82 DAE (FPKM)	Z-113 DAE (FPKM)	Z-134 DAE (FPKM)	E-37 DAE (FPKM)	E-59 DAE (FPKM)	E-82 DAE (FPKM)	E-113 DAE (FPKM)	E-134 DAE (FPKM)
BZR1/2	Bv6_135080_nyuw.t1	85.42	43.84	55.55	50.34	42.06	47.13	40.71	60.29	51.04	37.25
	Bv1_014790_fxre.t1	55.18	47.12	42.08	41.18	54.07	48.04	38.93	33.04	35.27	41.02
	Bv_24040_epwr.t1	80.93	34.95	32.23	18.69	20.49	38.4	35.01	36.65	24.77	23.57
	Bv_05280_yfzt.t1	0.48	1.08	0.27	0.27	0.28	0.44	2.38	0.09	0.09	0
	Bv5_098420_zryh.t1	0	0	0.12	0	0	0	0	0	0	0
TCH4	Bv5_107740_yqwe.t1	598.77	250.38	554.53	208.13	80.96	270.35	127.65	600.18	381.53	21.2
	Bv5_107720_ydci.t1	679.93	242.41	317.5	206.72	58.91	388.91	161.44	523.45	244.84	16.95
	Bv_51330_psrc.t1	3.13	3.24	154.99	159.62	53.38	3.08	6.59	334.52	188.74	530.63
	Bv2_042540_tyiu.t1	447.01	158.9	225.36	117.6	45.91	162.83	71.18	260.22	187.11	9.78
	Bv1_009910_pzfz.t1	26.21	2.73	54.84	56.73	12.67	9.94	3.25	73.42	18.23	8.46
	Bv2_042550_duix.t1	214.67	35.78	21.94	19.97	13.1	90.06	27.06	131.86	51.31	0.99
	Bv1_009950_zaew.t1	0	0.25	1.35	3.81	1.38	0.16	0.51	1.82	0.33	0.08
	Bv7_162070_pgeq.t2	0.14	0.69	0	0.38	0.39	0.53	0.55	0.38	0.43	0.44
	Bv8_194180_mzpf.t1	1.18	0	0	0	0	0.09	0	0	0	0.09
	Bv7_162070_pgeq.t1	0	0	0.13	0	0.28	0	0	0	0.22	0.15
CYCD3	Bv9_230570_fmcp.t1	68.44	94.15	37.22	46.53	58.48	75.81	53.5	17.72	30.16	44.85
	Bv1_008610_fgku.t1	30.87	28.5	44.84	39.37	35.86	32.88	23.86	44.78	34.29	35.2
	Bv_22210_sgpn.t1	0.74	1.58	26.81	25.22	6.19	1.8	3.09	8.6	7.08	5.13
	Bv1_018160_umuy.t1	28.18	27.53	24.15	24.6	30.07	29.28	26.2	22.15	25.11	29.85
	Bv6_136640_wzii.t1	10.88	16.02	12.27	18.82	25.39	16.23	26.51	13.93	19.82	23.17
	Bv_22210_sgpn.t2	0	0.02	3.52	4.79	3.46	0.35	0.86	0.7	0.7	0.78
	Bv6_124700_wtwr.t1	4.89	6.42	2.79	2.52	2.95	5.21	2.1	1.62	3.55	2.17
	Bv1_017700_mquj.t1	0.41	0	0	0	0	0	0	0	0	0
	Bv6_123980_inos.t1	0.55	0.08	0	0	0	0.97	0.32	0	0	0
	Bv6_123980_inos.t2	0.37	0	0.4	0	0	0.06	0	0	0	0
ARF	Bv4_084110_okdq.t1	40.96	64.09	51.36	72.38	81.71	44.88	65.93	38.66	48.23	80.52
	Bv5_111670_yzaj.t1	44.88	72.93	82.75	65.43	70.33	51.09	60.75	88.32	81.42	73.39
	Bv6_145030_kddw.t1	41.02	32.56	31.55	64.02	67.27	49.14	50.85	54.08	58.06	63
	Bv8_184830_opag.t1	30.21	29.55	36.5	56.28	31.5	40.09	36.97	57.12	43.15	44.75
	Bv9_205380_gcik.t1	36.85	51.89	44.09	52.32	71.78	45.06	54.23	46.06	58.67	82.45
	Bv9_205380_gcik.t2	12.55	20.25	26.8	24.07	15.06	14.6	24.95	19.57	15.97	12.97
	Bv1_000540_ghtj.t1	3.62	6.93	9.79	22.8	21.37	4.54	10.97	16.97	17.68	24.5
	Bv_06010_hgze.t1	29.61	22.32	16.12	17.31	19.94	33.69	18.27	14.62	9.22	13.28
	Bv8_194780_zzhs.t1	20.32	23.04	21.18	15.01	16.55	15.64	21.47	17.97	12.32	15.68
	Bv1_003020_qzmp.t1	25.42	24.37	20.89	13.49	31.8	23.59	16.25	7.83	12.26	17.79
	Bv9_213070_efdx.t1	12.46	6.25	1.76	11.98	4.02	14.77	6.48	4.07	3.19	3.78
	Bv7_161970_eqms.t1	3.25	7.73	7.6	9.48	10.62	5.34	9.62	7.84	8.51	11.03
	Bv_04150_jrpi.t1	3.55	6.41	8.45	8.15	8.46	4.6	7.97	5.91	5.88	6.18
	Bv_15900_orwr.t1	96.21	22.45	16.12	5.96	7.69	51.76	19.69	16.25	13.95	3.86
	Bv2_036730_qfwi.t1	9.32	5.04	10.24	2.39	1.79	9.8	7.92	8.38	2.58	2.22
	Bv9_213070_efdx.t2	1.09	1.41	3.43	0.97	0.87	3.85	1.05	1.07	0	0
	Bv7_157280_wxiy.t1	0.44	0.24	0.12	0.12	0.19	1.19	0.92	0.84	0.96	1.74
AUX/IAA	Bv6_152250_rens.t1	693.08	561	415.63	343.29	284.62	752.79	633.26	239.63	201.5	169.35
	Bv_22550_dzqn.t1	194.72	295.74	225.34	223.43	224.58	257.1	325.49	309.5	327.86	328.34
	Bv_22570_xkxh.t1	51.57	217.31	122.32	150.09	198.29	115.75	151.45	90.4	224.89	292.65
	Bv9_227500_ojdd.t1	114.08	136.89	113.85	90.37	111.05	137.76	124.13	75.67	102.32	90.74
	Bv9_226640_grph.t1	172.15	120.5	114.1	78.86	76.22	133.34	111.34	139.73	146.43	65.19
	Bv_12360_hzdz.t1	32	41.52	58.06	52.24	50.96	37.86	49.44	55.91	53.76	45.95
	Bv_60770_kfcj.t1	14.57	37.59	43.77	46.23	33.39	2.01	0	0	39.19	0.32
	Bv9u_231340_yqiq.t1	65.59	94.96	46.73	39.22	37.73	94.6	67.91	50.88	78.54	44.8
	Bv7_168950_ngxp.t1	44.12	31.63	47.11	23.79	30.09	48.21	33.59	28.62	26.51	28.36
	Bv5_118580_miwd.t1	54.02	63.26	23.64	16.81	22.85	84.14	71.08	39.99	54.39	33.01
	Bv5_118570_dgcq.t1	104.19	22.75	45.34	9.07	6.75	59.95	17.07	27.77	33.53	9.55
	Bv9_226660_mmps.t1	23.1	22.84	1.04	1.79	4.16	41.94	39.45	6.63	12.09	8.62
	Bv8_198330_iozs.t1	1.16	0.57	1.48	0.89	1.77	0.87	0.41	0.97	3.61	1.13
	Bv8_202990_rfoi.t1	0.4	0	0.34	0.11	0	0.22	0.46	0	0	0
	Bv_02440_qmdq.t1	0.54	1.11	0.2	0	0.1	1.38	0.93	0.1	0	0.4
	Bv_71270_hikg.t1	0	0	0	0	0	0	0	0	0	0.03
GH3	Bv_11910_djhy.t1	16.65	5.44	0.85	1.29	1.84	21.83	2.95	0.29	0.54	0.33
	Bv7_165180_eyzp.t1	0.43	0.1	0.44	0.53	0.15	0.52	0.24	0.48	1.1	0.95
	Bv1_003640_qqms.t1	4.59	0.94	1.71	0.49	0.32	2.99	0.9	1.1	0.44	0.4
	Bv9_229910_reim.t1	32.79	1.33	3.75	0.24	0.12	15.73	2.31	2.4	0.92	0
	Bv6_124220_ksts.t1	5.74	0.05	0.38	0	0.05	5.74	0.09	0.78	0.05	0
SAUR	Bv1_002520_uxdq.t1	20.55	57.64	66.13	111.73	76.66	33.36	72.97	32	59.11	64.31
	Bv7_172770_emrj.t1	18.61	68.47	15.4	16.03	5.31	56.1	80.97	28.49	36.39	20.98
	Bv5_092890_gaxu.t1	4.93	9.76	22.27	13.87	10.05	8.98	8.33	41.25	25.84	7.1
	Bv2_039070_cyko.t1	4.26	5.21	20.2	7.65	7	5.98	4.32	9.07	10.51	6.15
	Bv_06100_hnar.t1	13.63	20.34	11.37	5.56	9.99	15.39	6.6	11.75	6.15	11.12
	Bv_38840_amoy.t1	0.73	6.57	2.02	3.27	7.58	3.22	3.24	1.17	4.15	8.58
	Bv7u_181460_jyeq.t1	8.36	9.71	0.91	3.15	0.59	9.85	3.23	0.11	0	0.11
	Bv_02900_pyye.t1	33.71	26.24	9.1	2.95	5.25	18.44	9.76	3.32	4.93	1.4
	Bv9u_231230_mweg.t1	0.74	0	0.17	1.32	0	1.96	0.17	0.66	0.65	0.16
	Bv8_195080_hufq.t1	5.4	6.89	0.66	1.31	1.01	9.02	4.58	0.2	0.65	0.26
	Bv9u_231210_ijyn.t1	0.15	0	0	1.04	0.18	0	0	0	0.34	0.17
	Bv9u_231200_eaag.t1	0.3	0.33	1.57	0.89	0.58	0	0.45	0	0.11	0.66
	Bv9u_231170_skoj.t1	0.58	1.12	0.47	0.74	1.64	1.09	1.52	0.56	0.73	1.11
	Bv_56230_rufr.t1	2.42	7.81	0.95	0.52	4	6.63	3.08	1.86	7.27	2.37
	Bv7u_182570_hrwd.t1	0.94	2.71	1.07	0.45	0.79	0.44	0.62	0.3	0.15	0.45
	Bv7_161830_utwr.t1	5.71	0.75	0.15	0.45	0.16	2.05	0.31	3.26	0.58	0
	Bv4_078800_topn.t1	0.49	0.32	4.47	0.31	1.39	2.7	1.28	13.48	8.94	2.5
	Bv9u_231180_cnxm.t1	1	1.86	0.66	0.19	0.19	1.36	1.8	0.09	0	0.09
	Bv9_229760_ydhc.t1	3.41	0.37	0.37	0.18	0	0.18	0	0	0.18	0
	Bv8_189440_yijx.t1	0.71	0	0	0.16	0	0.16	0	5.43	4.25	0
	Bv7u_181470_yjso.t1	0.27	0.15	0.15	0.15	0.16	0	0.15	0	0	0.59
	Bv7_158510_gadz.t1	0	0.14	0.43	0.14	0.3	0.28	0.29	0.14	0	0
	Bv9_218930_wwxf.t1	0.19	0.76	0.28	0.11	0.17	0.16	0.33	0.49	0.43	0.81
	Bv9_218910_tqaa.t1	0.17	0.38	0.1	0.09	0	0	0.29	0.47	0.65	0.56
	Bv9_229840_xwyg.t1	0	0	0	0	0	0	0	0	0.19	0
	Bv9_229720_szhs.t1	0.38	1.98	0	0	0	0.7	0.29	0	0.42	0.14
	Bv9_229780_ysdn.t1	0	0.3	0	0	0	0.3	0.32	0	0	0
	Bv9_218900_zztd.t1	0	0.62	0	0	0	0	0.16	0	0	0.15
	Bv1u_021530_rzfg.t1	0	0	0	0	0	0.63	0	0.16	0	0
	Bv9_229810_anmu.t1	0.33	0.19	0	0	0	0.18	0	0	0	0
	Bv9_218920_mzmt.t1	0.15	0.52	0.35	0	0	0	0.71	0.52	0.51	0
	Bv1u_020560_jhfd.t1	1.14	0	0.33	0	0	0.16	0	0	0	0
	Bv9_218890_zpuk.t1	0	0	0.17	0	0	0	0	0	0	0.17
	Bv9_229740_gziz.t1	0	0	0.21	0	0.22	0	0	0	0	0
	Bv_04540_xduz.t1	0	0	0.5	0	0.26	0.24	0	0	0.24	0.24
	Bv9_229770_mcic.t1	0	0.2	0	0	0	0	0	0	0	0
	Bv5_110900_thmr.t1	0.13	0	0	0	0	0.14	0	0	0	0
	Bv2_035900_zgxg.t1	0.16	0	0	0	0	0.26	0.09	0	0.17	0
B-ARR	Bv7u_181790_ocxa.t1	23.63	29.59	82.55	61.17	78.63	21.24	45.36	66.32	79.01	94.96
	Bv9_224790_mfok.t1	43.67	37.59	60.57	48.64	35.09	39.17	42.58	61.26	50.73	36.9
	Bv6_153170_phiu.t1	21.81	24.02	26.4	45.25	22.44	25.73	18.85	19.21	19.14	15.26
	Bv4_083610_exhz.t1	28.45	25.43	39.19	36.52	37.5	32.57	27.72	29.09	35.4	39.1
	Bv_21530_wuuo.t1	16.28	45.54	25.61	30.76	26.35	36.12	40.02	29.79	21.77	41.21
	Bv3_048670_hfrw.t1	22.7	19.54	26.77	22.49	17.17	17.59	20.74	34.51	15.77	19.63
	Bv7_176800_fxer.t1	2.36	2.2	5.26	17.13	4.91	1.5	6.61	5.53	1.73	2.9
	Bv_41440_ruzs.t1	11.55	16.06	15.4	14.99	17.51	14.35	16.5	14.42	15.86	14.55
	Bv2_031950_qerp.t1	13.06	15.66	10.4	14.09	13.57	16.6	19.05	9.18	12.47	12.01
	Bv3_065620_rotz.t1	5.06	12.48	18.11	11.74	25.1	8.58	19.16	16.75	22.49	25.02
	Bv8_186740_skrq.t1	5.89	9.02	9.62	11.45	10.52	9.42	9.75	11.67	9.49	12.13
	Bv3_048670_hfrw.t2	7.04	10.16	18.88	10.17	8.1	12.94	11.69	11.56	13.08	10.59
	Bv6_128310_nsis.t1	4.43	6.56	5.21	9.79	7.51	6.46	9.89	10.43	9.96	7.88
	Bv6_131270_dzpj.t1	4.28	4.08	6.57	9.58	13.12	1.18	3.48	15	8.68	13.63
	Bv3_067070_jmoi.t1	6.28	11.69	10	9.49	9.31	9.87	11.11	9.54	10.1	10.35
	Bv3_066800_hwur.t1	4.96	6.4	8.09	6.51	5.66	5.2	7.54	8	5.8	5.36
	Bv2_025770_soor.t1	4.44	6.26	7.75	5.88	7.65	5.86	7.13	7.85	6.82	7.83
	Bv3_062210_oena.t1	1.92	2.87	3.29	5.03	4.58	2.98	4.86	3.86	4.9	4.86
	Bv6_146530_mghj.t1	8.63	5.68	5.21	3.85	2.45	7.85	5.11	5.79	3.28	3.12
	Bv1u_022840_ktmf.t2	2.05	2.69	3.83	3.57	2.91	4.86	3.07	3.28	2.71	3.18
	Bv1_014530_mdoq.t1	4.06	5.92	4.58	3.32	2.33	5.1	4.2	2.88	4.84	4.92
	Bv5_102700_jzcm.t1	12.44	4.66	4.71	3.3	2.73	9.11	2.39	3.51	3.53	3.07
	Bv9u_230960_fuxy.t2	0.01	1.14	0.02	2.68	2.96	0	0.45	1.3	1.49	6.79
	Bv3_066800_hwur.t2	1.88	3.14	2.33	2.42	1.27	1.94	4.03	3.51	2.47	2.97
	Bv9u_230960_fuxy.t1	0.32	0.39	0.19	2.2	3.53	0.43	0	0.66	2.29	7.34
	Bv3_062600_jzfr.t1	20.59	10.17	2.52	2.19	2.14	16.92	3.42	3.01	3.81	3.06
	Bv3_058290_exji.t1	0.2	0.95	1.65	1.84	1.08	0.51	1.27	1.31	0.64	0.75
	Bv7_156970_dmha.t1	15.09	4.62	1.83	1.47	0.83	9.41	2.98	1.26	1.32	1.13
	Bv8_199860_fzee.t1	10.29	2.97	1.3	0.89	1.55	5.03	1.3	1	1.44	0.67
	Bv8_196760_chsm.t1	0	0	0	0.37	0	0	0	0	0	0
	Bv9_214910_ccoj.t1	0.13	0.05	0	0.1	0.1	0.1	0.3	0.34	0	0.05
	Bv8_196770_roap.t1	0.08	0.04	0.04	0.04	0.09	0	0	0.04	0	0
	Bv5_098200_knze.t1	0.06	0	0	0	0	0	0	0	0	0
	Bv3_058360_qzpk.t1	0.22	0.12	0.25	0	1.02	0	0.25	0.37	0	0.61
	Bv1u_022840_ktmf.t1	0	0	0	0	0	0.24	0	0	0	0
	Bv5_103680_ahot.t2	0	2.01	0	0	0.87	0.81	1.35	0	0	0.38
	Bv5_103680_ahot.t1	0.78	0.49	0.54	0	0	0	0	0.18	0.52	0.46
	Bv5_098200_knze.t2	0	0	0	0	0	0.4	0	0.07	0	0
A-ARR	Bv6_154530_qooe.t1	64.27	83.55	104.7	75.86	73.14	74.03	58.41	79.2	56.11	48.22
	Bv2_043760_msrd.t1	16.99	36.02	33.16	37.68	30.07	56.5	36.88	58.22	49.3	18.64
	Bv1_007800_jger.t1	7.3	8.58	2.96	13.67	0.84	11.76	2.57	2.61	1.49	0.7
	Bv6_154530_qooe.t2	8.94	16.41	15.53	13.18	16.29	14.67	11.49	14.55	10.62	14.19
	Bv3_064750_fpmx.t1	14.52	15.97	7.58	10.37	11.2	25.42	7.96	9.17	4.8	3.66
	Bv3_064750_fpmx.t2	3.92	2.35	1.75	2.03	0.59	4.63	4.69	1.19	3.95	1.89
	Bv_55450_nrhj.t1	1.9	2.87	1.55	1.7	3.4	3.88	0.81	0.88	1.11	0.46
	Bv_55450_nrhj.t2	0.47	4.18	0	0.84	2.22	2.12	2.11	0.44	1.1	2.26
	Bv2_040230_fzrd.t1	0.18	0.2	0	0	0.22	0	0.21	0	0	0
