# Supplementary material for: Transcriptomic profiling of taproot growth and sucrose accumulation in sugar beet (Beta vulgaris L.) at different developmental stages
Source: PLoS One. 2017 Apr 13;12(4):e0175454. doi: 10.1371/journal.pone.0175454 (PMC5391080; doi:10.1371/journal.pone.0175454)
Supplement: S6 Table — (XLS) [file pone.0175454.s006.xls]

## Sheet: Sheet1
S6 Table. Expression pattern of sucrose metabolism genes.
	Gene ID	Z-37 DAE (FPKM)	Z-59 DAE (FPKM)	Z-82 DAE (FPKM)	Z-113 DAE (FPKM)	Z-134 DAE (FPKM)	E-37 DAE (FPKM)	E-59 DAE (FPKM)	E-82 DAE (FPKM)	E-113 DAE (FPKM)	E-134 DAE (FPKM)
SPS	Bv8_197850_doak.t1	13.62	15.84	19.72	22.32	22.6	12.99	18.46	36.62	28.67	37.79
	Bv2_031430_mgoq.t1	2.45	3.42	10.04	12.65	10.18	2.56	11.19	16.85	3.98	9.87
SS	Bv7_164110_jmqz.t1	208.18	690.62	1048.51	1135.95	1108.41	469.26	985.19	1001.34	831.97	707.42
	Bv7_164120_zexd.t1	199.42	587	801.06	928.33	875.61	395.27	788.55	765.29	728.98	557.84
	Bv8_195130_nnjy.t1	1796.6	1444.93	597.93	525.58	508.62	2689.45	1164.89	501.37	783.25	642.46
	Bv7_164110_jmqz.t2	11.63	16.69	22.7	27.77	17.65	20.43	25.18	19.41	36.76	13.73
	Bv_07250_myet.t1	13.47	5.92	1.69	1.33	0.7	12.51	3.68	0.85	2.1	0.98
	Bv5u_122710_eicz.t1	0.57	3.06	1.68	0.84	4.96	1.11	2.33	2.3	3.87	8.01
	Bv7_176980_ffuo.t1	0	0.04	0.11	0	0.11	0.07	0.04	0.11	0.07	0.07
SI	Bv7_173910_jyup.t1	3.46	7.52	7.01	6.17	9.65	4.85	10.49	6.06	13.79	13.19
	Bv8_187990_pwqt.t1	0	0	0.53	1.56	0.87	0.38	0.33	1.68	0.13	0.26
	Bv2_035310_mthe.t1	0.2	0.87	0.42	0.95	1.68	0.62	1.98	0.27	1.98	3.34
	Bv8_187980_sqks.t1	0.36	0	0.06	0.23	0	0	0.06	0	0	0.06
	Bv7_173930_aiyc.t1	0.68	0	0.1	0.05	0.05	2.4	0.1	0.09	0.09	0
	Bv7_173920_jfzr.t1	0	0	0	0	0.14	0	0	0.05	0	0.05
	Bv3_056730_iafj.t1	1.07	0	0	0	0	0.83	0	0	0	0
	Bv5_092830_juac.t1	0	0	0	0	0	0.11	0.04	0	0	0
	Bv8u_203880_azam.t1	0	0	0	0	0	0.24	0	0	0	0
