# Supplementary material for: Transcriptomic profiling of taproot growth and sucrose accumulation in sugar beet (Beta vulgaris L.) at different developmental stages
Source: PLoS One. 2017 Apr 13;12(4):e0175454. doi: 10.1371/journal.pone.0175454 (PMC5391080; doi:10.1371/journal.pone.0175454)
Supplement: S7 Table — (XLS) [file pone.0175454.s007.xls]

## Sheet: Sheet1
S7 Table. Up-regulated gene expression of GO terms involved in taproot growth.
		Gene ID	log2 Ratio	KEGG Orthology	Annotation
E-59-vs-E-82	cell wall	Bv9_230350_huhh.t1	1.1955	-	hypothetical protein PRUPE_ppa013461mg
		Bv5_107300_inqt.t1	1.14524	-	unnamed protein product
		Bv9_214670_cyzr.t1	1.01619	-	fasciclin-like arabinogalactan protein 9 isoform 1
		Bv5_114110_eato.t1	1.01094	-	Defensin
		Bv5_119860_wrwg.t1	1.38715	beta-glucosidase [EC:3.2.1.21]	Beta-glucosidase, putative
		Bv6_136650_ctxx.t2	2.05889	tyrosine 3-monooxygenase/tryptophan 5-monooxygenase activation protein	14-3-3 protein 10-like
		Bv3_060640_zokm.t1	2.04566	-	uncharacterized protein LOC100267814 isoform 2 [Vitis vinifera]
		Bv1_009240_jnpu.t1	2.63705	-	uncharacterized protein LOC101297541
		Bv9_220790_xhsg.t1	2.67806	-	snakin-2 precursor
		Bv9_221460_firz.t1	6.107	-	hypothetical protein PRUPE_ppa009421mg
		Bv5u_121400_zish.t1	4.94716	ath:AT5G22850|[EC:2.7.1.-]	aspartyl protease
		Bv2_028570_zpyw.t1	5.15554	interleukin-1 receptor-associated kinase 4 [EC:2.7.11.1]	receptor-like protein kinase FERONIA-like
		Bv2_028550_jjqx.t1	5.38053	interleukin-1 receptor-associated kinase 4 [EC:2.7.11.1]	predicted protein
		Bv2_028530_thkq.t1	5.41785	interleukin-1 receptor-associated kinase 4 [EC:2.7.11.1]	FERONIA receptor-like kinase
		Bv1u_018750_kfjg.t1	4.61471	-	GEG protein
		Bv7_164210_xfto.t1	3.83794	pectinesterase [EC:3.1.1.11]	probable pectinesterase/pectinesterase inhibitor 41-like
		Bv_50950_hggs.t1	3.39993	interleukin-1 receptor-associated kinase 4	FERONIA receptor-like kinase
	cytoskeleton	Bv8_202100_kkcn.t1	2.30415	profilin	Profilin
		Bv9_222110_imyp.t1	1.0614	non-specific serine/threonine protein kinase [EC:2.7.11.1]	phototropin-2
	enzyme linked receptor protein signaling pathway	Bv6_148770_iefi.t1	2.70895	interleukin-1 receptor-associated kinase 4 [EC:2.7.11.1]	putative leucine-rich repeat protein kinase
		Bv7u_180410_myzy.t1	3.39132	somatic embryogenesis receptor kinase 4 [EC:2.7.10.1 2.7.11.1];brassinosteroid insensitive 1-associated receptor kinase 1 [EC:2.7.10.1 2.7.11.1]	predicted protein
		Bv1_001750_iqfr.t1	1.8637	ARALYDRAFT_473063|[EC:2.7.1.-];protein-serine/threonine kinase [EC:2.7.11.-]	predicted protein
		Bv5_112530_nsqa.t1	1.2007	protein brassinosteroid insensitive 1 [EC:2.7.10.1 2.7.11.1]	probable LRR receptor-like serine/threonine-protein kinase At1g74360-like
		Bv_47850_eues.t1	1.04866	ARALYDRAFT_473063|[EC:2.7.1.-];protein-serine/threonine kinase [EC:2.7.11.-]	receptor-like protein kinase HAIKU2-like
Z-59-vs-Z-82	cell wall	Bv7_179100_ndht.t1	13.8717	peroxidase [EC:1.11.1.7]	cationic peroxidase [Beta vulgaris]
		Bv1_017770_dojo.t2	13.9567	adenine phosphoribosyltransferase [EC:2.4.2.7]	adenine phosphoribosyltransferase 1, chloroplastic isoform 1
		Bv3_053690_ezug.t1	9.40939	alpha-glucosidase [EC:3.2.1.20]	Alpha-glucosidase; Maltase
		Bv7_164210_xfto.t1	10.6528	pectinesterase [EC:3.1.1.11]	probable pectinesterase/pectinesterase inhibitor 41-like
		Bv1_009250_eygk.t1	1.52434	-	predicted protein
		Bv9_217460_aeir.t1	1.49913	ath:AT5G22850|[EC:2.7.1.-]	uncharacterized protein LOC100818868 precursor
		Bv5_107300_inqt.t1	1.439	-	unnamed protein product
		Bv1_009240_jnpu.t1	1.41265	-	uncharacterized protein LOC101297541
		Bv8_197800_amox.t1	1.66538	-	predicted protein
		Bv6_136650_ctxx.t2	2.60756	tyrosine 3-monooxygenase/tryptophan 5-monooxygenase activation protein	14-3-3 protein 10-like
		Bv2_028570_zpyw.t1	2.53998	interleukin-1 receptor-associated kinase 4; ath:AT3G59420|[EC:2.7.1.-]	receptor-like protein kinase FERONIA-like
		Bv2_028550_jjqx.t1	2.5674	interleukin-1 receptor-associated kinase 4 [EC:2.7.11.1];ath:AT3G59420|[EC:2.7.1.-]	predicted protein
		Bv5u_121400_zish.t1	2.74131	ath:AT5G22850|[EC:2.7.1.-]	aspartyl protease
		Bv3_060640_zokm.t1	2.30057	-	uncharacterized protein LOC100267814 isoform 2
		Bv9_220790_xhsg.t1	2.39332	-	snakin-2 precursor
		Bv7_159170_pcqm.t1	4.34341	-	predicted protein
		Bv9_221460_firz.t1	3.94288	-	hypothetical protein PRUPE_ppa009421mg
		Bv9_220810_icra.t1	3.34845	-	gibberellin-regulated protein 1
	cytoskeleton	Bv8_199270_zidu.t1	5.37029	dynein light chain LC8-type	PREDICTED: uncharacterized protein LOC101264095
		Bv4_081880_gzfa.t1	11.1923	kinesin family member C2/C3	PREDICTED: kinesin-related protein 2-like
		Bv8_202320_ekmt.t1	9.43045	anaphase-promoting complex subunit 3	cell division cycle protein 27 homolog B
	enzyme linked receptor protein signaling pathway	Bv7_168990_uiiq.t1	1.26169	protein brassinosteroid insensitive 1 [EC:2.7.10.1 2.7.11.1]	BRASSINOSTEROID INSENSITIVE 1-associated receptor kinase 1
		Bv1_004940_hxrm.t1	1.03785	beta-amylase [EC:3.2.1.2]	beta-amylase 2, chloroplastic-like
		Bv7u_180410_myzy.t1	2.62177	somatic embryogenesis receptor kinase 4 [EC:2.7.10.1 2.7.11.1];brassinosteroid insensitive 1-associated receptor kinase 1 [EC:2.7.10.1 2.7.11.1]	predicted protein
		Bv5_112530_nsqa.t1	3.08419	protein brassinosteroid insensitive 1 [EC:2.7.10.1 2.7.11.1]	probable LRR receptor-like serine/threonine-protein kinase At1g74360-like
		Bv4_090100_ghkj.t1	5.47249	aly:ARALYDRAFT_473063|[EC:2.7.1.-]LRR receptor-like serine/threonine-protein kinase FLS2 [EC:2.7.11.1]	probable LRR receptor-like serine/threonine-protein kinase At4g26540-like
Z-82-vs-E-82	cell wall	Bv2_028570_zpyw.t1	1.17499	interleukin-1 receptor-associated kinase 4 [EC:2.7.11.1];ath:AT3G59420|[EC:2.7.1.-]	receptor-like protein kinase FERONIA-like
		Bv1_009240_jnpu.t1	1.07346	-	uncharacterized protein LOC101297541
		Bv6_151130_toxq.t2	1.28573	alpha-mannosidase [EC:3.2.1.24];lysosomal alpha-mannosidase [EC:3.2.1.24]	lysosomal alpha-mannosidase-like
		Bv5_119860_wrwg.t1	1.6619	beta-glucosidase [EC:3.2.1.21]	Beta-glucosidase, putative
		Bv6_131340_pijf.t1	1.60772	L-ascorbate oxidase [EC:1.10.3.3]	L-ascorbate oxidase homolog
		Bv2_028550_jjqx.t1	1.44032	interleukin-1 receptor-associated kinase 4 [EC:2.7.11.1];ath:AT3G59420|[EC:2.7.1.-]	predicted protein
		Bv_33140_iwxz.t1	1.50132	hypothetical protein	uncharacterized protein LOC101244563
		Bv2_028530_thkq.t1	2.28857	interleukin-1 receptor-associated kinase 4 [EC:2.7.11.1];ath:AT3G59420|[EC:2.7.1.-]	FERONIA receptor-like kinase
		Bv9_221460_firz.t1	2.00337	-	hypothetical protein PRUPE_ppa009421mg
		Bv5_114080_kuem.t1	5.06609	-	Defensin-like protein; Gamma-thionin homolog
		Bv3_051170_refk.t1	4.09637	-	defensin-like protein
		Bv5u_122290_gqnu.t1	3.52356	-	hypothetical protein PRUPE_ppa002736mg
		Bv7_179970_ktpy.t1	3.01724	beta-glucosidase [EC:3.2.1.21]	beta-glucosidase 44-like
		Bv_50950_hggs.t1	2.83289	interleukin-1 receptor-associated kinase 4 [EC:2.7.11.1]	FERONIA receptor-like kinase
		Bv_22260_fpee.t1	10.6165	peroxidase [EC:1.11.1.7]	peroxidase
		Bv1u_018750_kfjg.t1	12.3961	-	GEG protein
		Bv6_151130_toxq.t1	12.2906	alpha-mannosidase [EC:3.2.1.24];lysosomal alpha-mannosidase [EC:3.2.1.24]	lysosomal alpha-mannosidase-like
