# Supplementary material for: Transcriptomic profiling of taproot growth and sucrose accumulation in sugar beet (Beta vulgaris L.) at different developmental stages
Source: PLoS One. 2017 Apr 13;12(4):e0175454. doi: 10.1371/journal.pone.0175454 (PMC5391080; doi:10.1371/journal.pone.0175454)
Supplement: S8 Table — (XLS) [file pone.0175454.s008.xls]

## Sheet: Sheet1
S8 Table. GO accession numbers of GO terms.
Accession	GO Term
GO:0043228	non-membrane-bounded organelle
GO:0043232	intracellular non-membrane-bounded organelle
GO:0030312	external encapsulating structure
GO:0016679	oxidoreductase activity, acting on diphenols and related substances as donors
GO:0016798	hydrolase activity, acting on glycosyl bonds
GO:0016772	transferase activity, transferring phosphorus-containing groups
GO:0004553	hydrolase activity, hydrolyzing O-glycosyl compounds
GO:0016757	transferase activity, transferring glycosyl groups
GO:0016773	phosphotransferase activity, alcohol group as acceptor
GO:0007167	enzyme linked receptor protein signaling pathway
GO:0016682	oxidoreductase activity, acting on diphenols and related substances as donors, oxygen as acceptor
GO:0071824	protein-DNA complex subunit organization
