# Supplementary material for: Transcriptomic profiling of taproot growth and sucrose accumulation in sugar beet (Beta vulgaris L.) at different developmental stages
Source: PLoS One. 2017 Apr 13;12(4):e0175454. doi: 10.1371/journal.pone.0175454 (PMC5391080; doi:10.1371/journal.pone.0175454)
Supplement: S9 Table — (XLS) [file pone.0175454.s009.xls]

## Sheet: Sheet1
S9 Table. Primers used in this study.
Gene ID	Gene abbreviation	Definition	Forward primer(5'->3')	Reverse primer(5'->3')
Bv6_135080_nyuw.t1	BZR1_nyuw.t1	brassinosteroid resistant 1/2	CTGCTCACCACACAGCTTTT	GCTCACCCACCTACCAGAAT
Bv5_107720_ydci.t1	TCH4_ydci.t1	xyloglucan: xyloglucosyl transferase TCH4	GGCCTACCTACAGAATGCACA	ACGTCCACTTGGCATACATAAAT
Bv_51330_psrc.t1	TCH4_psrc.t1		TGACTTTCACACCTATTCCGTTCT	TTCTCATTGCCTGCTTCTTTGG
Bv5_107740_yqwe.t1	TCH4_yqwe.t1		TGATTCGGGTTCGGATTGGTT	ACTTCACAGTTCACACCATAAGC
Bv5u_123680_kpon.t1	SUT	sucrose transporter	GCAACACGAGCTGAAGCATA	ACCAAAAGTACCCCTCTTCCT
Bv1_003090_wwiu.t1	LOC104909053	Beta vulgaris subsp. vulgaris uncharacterized LOC104909053	AGTAGGCAACCGAGCAATCT	TCCACAACTAGCCCGAATCT
Bv2_031950_qerp.t1	B-ARR_qerp.t1	two-component response regulator ARR-B family	TTGTTTGGTCCGTGGAACTG	AGGGTTCATGCGGAGATAGG
Bv7u_181790_ocxa.t1	B-ARR_ocxa.t1		TGTCTGATGGTGACTTTGATGATG	TGAGGTTTGTTCTCTGCTGTTG
Bv5_113980_zuju.t1	BvTST2.1		GCAAGACAAGCAAGCCACTGA	GGCCTCAACGGGTCTCATC
Bv9_230570_fmcp.t1	CYCD3_fmcp.t1	cyclin D3	GTTTTGACCTCGGTGGAAGTG	TTTCATCCTCCTTTTCTCCCCA
Bv5_097380_eoic.t1	ABA'8-Hyd	(+)-abscisic acid 8'-hydroxylase	TGTCCTGGCAATGAACTGGC	ACCATTCTGGGGAAGTGCAA
Bv1_000100_pnxw.t1	EREBP	Ethylene-responsive element-binding protein	CAGAAGAGCCAATGCGAAGC	CTGAAACCCAGGAACCCCAG
Bv2_024470_qyup.t1	CYP90A1_qyup.t1	cytochrome P450 family 90 subfamily A polypeptide 1	ATTCCCCTGCCTTTCTTCTCAAC	CCTTCTCTCGTCTTCTCTCCTTT
Bv5_112460_kffm.t1	YUCCA_kffm.t1	indole-3-pyruvate monooxygenase	TACCTCATCACTCATCACCAACA	CCCTGCTCCTATCACACATACA
Bv6_130710_cdca.t1	Dof_cdca.t1	DNA-binding one zinc finger (DOF) transcription factor family	TGTCCCAAAAACCCAAGAACAAC	GGGCTCCACCTTTAGTCCAGTA
Bv1_012110_zfms.t1	Dof_yjik.t1		GTCTCGACAAACCCCATGTGTA	CACAAGAAACTTCCCCGAAACTG
Bv1_012110_zfms.t1	Dof_zfms.t1		ATTCGATTCACCGATTCCACCA	CCCTGAAGCCATAAATTCCTGTG
Bv1_005690_xmee.t2	Actin		TGCTTGACTCTGGTGATGGT	AGCAAGATCCAAACGGAGAATG
Bv2_032060_ocyf.t1	GAPDH		AGATGGAACTCGGTGGAAAAGATG	AGATGACTCTGTGACGACTGGA
